# Supplementary material for: 6-Eth­oxy­carbonyl-5,7-dihy­droxy-2,3-dihydro-1H-pyrido[3,2,1-ij]quinolinium tribromide
Source: Acta Crystallogr Sect E Struct Rep Online. 2012 Dec 15;69(Pt 1):o82. doi: 10.1107/S1600536812049276 (PMC3588293; doi:10.1107/S1600536812049276)
Supplement: Supplementary file 1 [file e-69-00o82-sup1.cif]

##############################################################################
#                                                                            #
# This CIF contains the data in a paper accepted for publication in          #
# Acta Crystallographica Section E. It conforms to the requirements of       #
# Notes for Authors for Acta Crystallographica Section E, and has been       #
# peer reviewed under the auspices of the IUCr Commission on Journals.       #
#                                                                            #
# Full details of the Crystallographic Information File format               #
# are given in the paper "The Crystallographic Information File (CIF):       #
# a New Standard Archive File for Crystallography" by S. R. Hall, F. H.      #
# Allen and I. D. Brown [Acta Cryst. (1991), A47, 655-685].                  #
#                                                                            #
# The current version of the core CIF dictionary is obtainable from          #
# ftp://ftp.iucr.org/pub/cif_core.dic.                                       #
#                                                                            #
# Software is freely available for graphical display of the structure(s)     #
# in this CIF. For information consult the CIF software page                 #
# http://www.iucr.org/resources/cif/software.                                #
#                                                                            #
# This file may be used for bona fide research purposes within the           #
# scientific community so long as proper attribution is given to the journal # 
# article from which it was obtained.                                        #
#                                                                            #
##############################################################################
data_I
_audit_creation_method     SHELXL97
_chemical_name_systematic
;
6-Ethoxycarbonyl-5,7-dihydroxy-2,3-dihydro-1<i>H</i>-
pyrido[3,2,1-<i>ij</i>]quinolinium tribromide
;
_chemical_name_common     ?
_chemical_formula_moiety     'C15 H16 N O4 +, Br3 -'
_chemical_formula_sum     'C15 H16 Br3 N O4'
_chemical_formula_iupac     'C15 H16 N O4 + , Br3 -'
_chemical_formula_weight     513.99
_chemical_melting_point_gt     360
_chemical_melting_point_lt     362
_symmetry_cell_setting     triclinic
_symmetry_space_group_name_H-M     'P -1'
_symmetry_space_group_name_Hall     '-P 1'
loop_
    _symmetry_equiv_pos_as_xyz
    'x, y, z'
    '-x, -y, -z'
_cell_length_a     7.6491(8)
_cell_length_b     9.1729(10)
_cell_length_c     13.3722(14)
_cell_angle_alpha     102.355(9)
_cell_angle_beta     98.777(9)
_cell_angle_gamma     98.093(9)
_cell_volume     891.06(17)
_cell_formula_units_Z     2
_cell_measurement_reflns_used     1363
_cell_measurement_theta_min     3.10
_cell_measurement_theta_max     32.04
_cell_measurement_temperature     295(2)
_exptl_crystal_description     rod
_exptl_crystal_colour     'light yellow'
_exptl_crystal_size_max     0.20
_exptl_crystal_size_mid     0.05
_exptl_crystal_size_min     0.05
_exptl_crystal_density_diffrn     1.916
_exptl_crystal_density_meas     ?
_exptl_crystal_density_method     'not measured'
_exptl_crystal_F_000     500
_exptl_absorpt_coefficient_mu     6.808
_exptl_absorpt_correction_type     multi-scan
_exptl_absorpt_process_details     '(CrysAlis RED; Agilent, 2011)'
_exptl_absorpt_correction_T_min     0.3429
_exptl_absorpt_correction_T_max     0.7271
_exptl_special_details
;
Absorption correction: <i>CrysAlis RED</i> (Agilent Technologies, 2011).
Empirical absorption correction using spherical harmonics, implemented in
<i>SCALE3 ABSPACK</i> scaling algorithm.
;
_diffrn_ambient_temperature     295(2)
_diffrn_radiation_type     'Mo K\a'
_diffrn_radiation_wavelength     0.71073
_diffrn_radiation_source     'Enhance (Mo) X-Ray Source'
_diffrn_radiation_monochromator     'graphite'
_diffrn_measurement_device_type     'Agilent Xcalibur-3 CCD'
_diffrn_measurement_method     \w
_diffrn_detector_area_resol_mean     16.1827
_diffrn_reflns_number     10147
_diffrn_reflns_av_R_equivalents     0.0338
_diffrn_reflns_av_sigmaI/netI     0.0671
_diffrn_reflns_theta_min     3.10
_diffrn_reflns_theta_max     29.99
_diffrn_reflns_theta_full     29.99
_diffrn_measured_fraction_theta_max     0.982
_diffrn_measured_fraction_theta_full     0.982
_diffrn_reflns_limit_h_min     -10
_diffrn_reflns_limit_h_max     10
_diffrn_reflns_limit_k_min     -12
_diffrn_reflns_limit_k_max     12
_diffrn_reflns_limit_l_min     -18
_diffrn_reflns_limit_l_max     18
_refine_special_details
;
Refinement of <i>F</i>^2^ against ALL reflections. The weighted <i>R</i>-factor
w<i>R</i>and goodness of fit <i>S</i> are based on <i>F</i>^2^, conventional
<i>R</i>-factors <i>R</i> are based on <i>F</i>, with <i>F</i> set to zero
for negative <i>F</i>^2^. The threshold expression of <i>F</i>^2^ >
2\s(<i>F</i>^2^) is used only for calculating <i>R</i>-factors(gt)
<i>etc</i>. and is not relevant to the choice of reflections for refinement.
<i>R</i>-factors based on <i>F</i>^2^ are statistically about twice as large
as those based on <i>F</i>, and <i>R</i>-factors based on ALL data will be
even larger.
;
_reflns_number_total     5106
_reflns_number_gt     1855
_reflns_threshold_expression     I>2\s(I)
_refine_ls_structure_factor_coef     Fsqd
_refine_ls_matrix_type     full
_refine_ls_R_factor_all     0.1900
_refine_ls_R_factor_gt     0.0676
_refine_ls_wR_factor_gt     0.1749
_refine_ls_wR_factor_ref     0.2171
_refine_ls_goodness_of_fit_ref     0.895
_refine_ls_restrained_S_all     0.895
_refine_ls_number_reflns     5106
_refine_ls_number_parameters     224
_refine_ls_number_restraints     5
_refine_ls_hydrogen_treatment     constr
_refine_ls_weighting_scheme     calc
_refine_ls_weighting_details
               'calc w = 1/[\s^2^(Fo^2^)+(0.1080P)^2^] where P=(Fo^2^+2Fc^2^)/3'
_atom_sites_solution_hydrogens     difmap
_atom_sites_solution_primary     direct
_atom_sites_solution_secondary     difmap
_refine_ls_shift/su_max     0.000
_refine_ls_shift/su_mean     0.000
_refine_diff_density_max     1.018
_refine_diff_density_min     -0.736
_refine_ls_extinction_method     none
_refine_ls_extinction_coef     ?
loop_
    _atom_type_symbol
    _atom_type_description
    _atom_type_scat_dispersion_real
    _atom_type_scat_dispersion_imag
    _atom_type_scat_source
    'C' 'C' 0.0033 0.0016
                         'International Tables Vol C Tables 4.2.6.8 and 6.1.1.4'
    'H' 'H' 0.0000 0.0000
                         'International Tables Vol C Tables 4.2.6.8 and 6.1.1.4'
    'N' 'N' 0.0061 0.0033
                         'International Tables Vol C Tables 4.2.6.8 and 6.1.1.4'
    'O' 'O' 0.0106 0.0060
                         'International Tables Vol C Tables 4.2.6.8 and 6.1.1.4'
    'Br' 'Br' -0.2901 2.4595
                         'International Tables Vol C Tables 4.2.6.8 and 6.1.1.4'
_computing_data_collection     'CrysAlis CCD (Agilent, 2011)'
_computing_cell_refinement     'CrysAlis RED (Agilent, 2011)'
_computing_data_reduction     'CrysAlis RED (Agilent, 2011)'
_computing_structure_solution     'SHELXTL (Sheldrick, 2008)'
_computing_structure_refinement     'SHELXTL (Sheldrick, 2008)'
_computing_molecular_graphics     'ORTEP-3 (Farrugia, 1997)'
_computing_publication_material     'SHELXTL (Sheldrick, 2008)'
loop_
    _atom_site_type_symbol
    _atom_site_label
    _atom_site_fract_x
    _atom_site_fract_y
    _atom_site_fract_z
    _atom_site_U_iso_or_equiv
    _atom_site_adp_type
    _atom_site_calc_flag
    _atom_site_refinement_flags
    _atom_site_occupancy
    _atom_site_symmetry_multiplicity
    _atom_site_disorder_assembly
    _atom_site_disorder_group
    Br Br1 0.5000 0.5000 0.5000 0.0803(3) Uani d S 1 2 . .
    Br Br2 0.56781(11) 0.74499(9) 0.44305(6) 0.1062(4) Uani d . 1 1 . .
    Br Br3 0.0000 0.0000 0.0000 0.1391(6) Uani d S 1 2 . .
    Br Br4 0.06301(17) -0.24813(17) 0.03287(9) 0.1666(6) Uani d . 1 1 . .
    N N1 0.1821(7) 0.3314(6) 0.2533(4) 0.0753(14) Uani d . 1 1 A .
    O O1 0.4153(7) 0.3418(7) 0.1698(5) 0.1109(17) Uani d . 1 1 . .
    H H1 0.4995 0.2986 0.1580 0.166 Uiso calc R 1 1 . .
    O O2 0.2437(8) -0.0849(6) 0.3048(4) 0.0989(14) Uani d . 1 1 . .
    H H2 0.3201 -0.1217 0.2760 0.148 Uiso calc R 1 1 . .
    O O3 0.5774(8) 0.1288(8) 0.1341(4) 0.131(2) Uani d . 1 1 . .
    O O4 0.5025(7) -0.0768(7) 0.1961(4) 0.1052(16) Uani d . 1 1 . .
    C C1 0.0665(9) 0.2577(8) 0.3053(4) 0.0726(17) Uani d . 1 1 . .
    C C2 -0.0723(9) 0.3279(8) 0.3413(6) 0.0848(19) Uani d . 1 1 A .
    C C3 -0.1792(11) 0.2510(11) 0.3935(6) 0.108(2) Uani d . 1 1 . .
    H H3 -0.2679 0.2972 0.4209 0.129 Uiso calc R 1 1 . .
    C C4 -0.1624(11) 0.1110(10) 0.4074(6) 0.095(2) Uani d . 1 1 . .
    H H4 -0.2438 0.0610 0.4394 0.114 Uiso calc R 1 1 . .
    C C5 -0.0296(10) 0.0449(8) 0.3754(5) 0.0853(19) Uani d . 1 1 . .
    H H5 -0.0136 -0.0483 0.3888 0.102 Uiso calc R 1 1 . .
    C C6 0.0867(9) 0.1169(8) 0.3211(4) 0.0747(17) Uani d . 1 1 . .
    C C7 0.2325(9) 0.0461(8) 0.2845(5) 0.0774(17) Uani d . 1 1 . .
    C C8 0.3425(9) 0.1203(8) 0.2317(5) 0.0772(17) Uani d . 1 1 . .
    C C9 0.3130(10) 0.2649(9) 0.2176(5) 0.085(2) Uani d . 1 1 . .
    C C10 0.1679(10) 0.4818(9) 0.2325(7) 0.110(3) Uani d D 1 1 . .
    H H10A 0.1998 0.4849 0.1654 0.132 Uiso calc PR 0.56(2) 1 A 1
    H H10B 0.2520 0.5597 0.2855 0.132 Uiso calc PR 0.56(2) 1 A 1
    H H10C 0.1017 0.4691 0.1624 0.132 Uiso calc PR 0.44(2) 1 A 2
    H H10D 0.2871 0.5389 0.2378 0.132 Uiso calc PR 0.44(2) 1 A 2
    C C11A -0.0241(14) 0.515(2) 0.2325(11) 0.113(7) Uani d PD 0.56(2) 1 A 1
    H H11A -0.0223 0.6214 0.2353 0.136 Uiso calc PR 0.56(2) 1 A 1
    H H11B -0.1011 0.4569 0.1675 0.136 Uiso calc PR 0.56(2) 1 A 1
    C C11B 0.0704(18) 0.5691(14) 0.3120(14) 0.117(9) Uani d PD 0.44(2) 1 A 2
    H H11C 0.1506 0.6019 0.3793 0.141 Uiso calc PR 0.44(2) 1 A 2
    H H11D 0.0431 0.6591 0.2904 0.141 Uiso calc PR 0.44(2) 1 A 2
    C C12 -0.1052(12) 0.4752(10) 0.3240(7) 0.126(3) Uani d D 1 1 . .
    H H12A -0.0535 0.5536 0.3869 0.151 Uiso calc PR 0.56(2) 1 A 1
    H H12B -0.2338 0.4734 0.3099 0.151 Uiso calc PR 0.56(2) 1 A 1
    H H12C -0.1499 0.5296 0.3825 0.151 Uiso calc PR 0.44(2) 1 A 2
    H H12D -0.1956 0.4597 0.2615 0.151 Uiso calc PR 0.44(2) 1 A 2
    C C13 0.4866(11) 0.0567(11) 0.1831(5) 0.092(2) Uani d . 1 1 . .
    C C14 0.6366(11) -0.1428(11) 0.1409(8) 0.140(4) Uani d D 1 1 . .
    H H14A 0.7564 -0.1079 0.1829 0.167 Uiso calc R 1 1 . .
    H H14B 0.6352 -0.1137 0.0752 0.167 Uiso calc R 1 1 . .
    C C15 0.5833(15) -0.3161(11) 0.1218(10) 0.173(5) Uani d D 1 1 . .
    H H15A 0.6558 -0.3649 0.0772 0.260 Uiso calc R 1 1 . .
    H H15B 0.4588 -0.3470 0.0893 0.260 Uiso calc R 1 1 . .
    H H15C 0.6020 -0.3444 0.1872 0.260 Uiso calc R 1 1 . .
loop_
    _atom_site_aniso_label
    _atom_site_aniso_U_11
    _atom_site_aniso_U_22
    _atom_site_aniso_U_33
    _atom_site_aniso_U_12
    _atom_site_aniso_U_13
    _atom_site_aniso_U_23
    Br1 0.0730(5) 0.0913(7) 0.0716(5) 0.0189(5) 0.0020(4) 0.0143(5)
    Br2 0.1086(6) 0.0994(7) 0.1052(6) 0.0040(5) 0.0010(4) 0.0359(5)
    Br3 0.0870(7) 0.2340(17) 0.0652(6) -0.0272(9) -0.0029(5) 0.0175(7)
    Br4 0.1423(10) 0.2122(13) 0.1221(8) -0.0008(9) 0.0014(6) 0.0283(8)
    N1 0.071(3) 0.071(4) 0.077(3) -0.003(3) 0.004(3) 0.019(3)
    O1 0.098(4) 0.133(5) 0.108(4) -0.009(3) 0.022(3) 0.061(4)
    O2 0.112(4) 0.082(3) 0.116(4) 0.034(3) 0.040(3) 0.028(3)
    O3 0.107(4) 0.179(6) 0.104(4) -0.004(4) 0.050(3) 0.027(4)
    O4 0.083(3) 0.110(4) 0.114(4) 0.011(3) 0.031(3) 0.002(3)
    C1 0.076(4) 0.076(4) 0.055(3) -0.003(3) -0.006(3) 0.017(3)
    C2 0.084(4) 0.082(5) 0.099(5) 0.026(4) 0.020(4) 0.034(4)
    C3 0.095(5) 0.125(7) 0.103(5) 0.021(5) 0.035(4) 0.016(5)
    C4 0.096(5) 0.104(6) 0.095(5) 0.029(5) 0.040(4) 0.024(4)
    C5 0.097(5) 0.083(5) 0.081(4) 0.009(4) 0.023(4) 0.030(4)
    C6 0.086(4) 0.080(5) 0.052(3) 0.007(4) -0.002(3) 0.019(3)
    C7 0.080(4) 0.076(5) 0.069(4) 0.007(4) 0.008(3) 0.012(3)
    C8 0.076(4) 0.084(5) 0.062(3) 0.002(4) 0.006(3) 0.010(3)
    C9 0.085(5) 0.096(6) 0.059(3) -0.017(4) -0.002(3) 0.019(4)
    C10 0.113(6) 0.086(6) 0.113(6) -0.014(5) -0.012(5) 0.027(5)
    C11A 0.115(13) 0.103(12) 0.127(14) 0.022(10) 0.004(10) 0.052(11)
    C11B 0.111(16) 0.081(14) 0.17(2) 0.015(11) 0.018(16) 0.060(14)
    C12 0.141(8) 0.099(6) 0.146(8) 0.029(6) 0.034(6) 0.038(6)
    C13 0.092(5) 0.102(6) 0.072(4) 0.014(5) 0.008(4) 0.009(4)
    C14 0.097(6) 0.154(10) 0.151(8) 0.033(6) 0.043(6) -0.019(7)
    C15 0.176(11) 0.169(12) 0.232(13) 0.074(10) 0.106(10) 0.096(11)
_geom_special_details
;
All s.u.'s (except the s.u. in the dihedral angle between two l.s. planes) are
estimated using the full covariance matrix. The cell s.u.'s are taken into
account individually in the estimation of s.u.'s in distances, angles and
torsion angles; correlations between s.u.'s in cell parameters are only used
when they are defined by crystal symmetry. An approximate (isotropic)
treatment of cell s.u.'s is used for estimating s.u.'s involving l.s. planes.
;
loop_
    _geom_bond_atom_site_label_1
    _geom_bond_atom_site_label_2
    _geom_bond_site_symmetry_2
    _geom_bond_distance
    _geom_bond_publ_flag
    Br1 Br2 2_666 2.5346(8) ?
    Br1 Br2 . 2.5346(8) ?
    Br3 Br4 2 2.5057(16) ?
    Br3 Br4 . 2.5057(16) ?
    N1 C9 . 1.340(9) ?
    N1 C1 . 1.394(8) ?
    N1 C10 . 1.479(9) ?
    O1 C9 . 1.307(8) ?
    O1 H1 . 0.8200 ?
    O2 C7 . 1.299(8) ?
    O2 H2 . 0.8200 ?
    O3 C13 . 1.243(10) ?
    O4 C13 . 1.292(9) ?
    O4 C14 . 1.476(9) ?
    C1 C6 . 1.378(9) ?
    C1 C2 . 1.411(10) ?
    C2 C3 . 1.370(10) ?
    C2 C12 . 1.467(11) ?
    C3 C4 . 1.358(10) ?
    C3 H3 . 0.9300 ?
    C4 C5 . 1.334(10) ?
    C4 H4 . 0.9300 ?
    C5 C6 . 1.411(9) ?
    C5 H5 . 0.9300 ?
    C6 C7 . 1.462(10) ?
    C7 C8 . 1.376(9) ?
    C8 C9 . 1.423(10) ?
    C8 C13 . 1.489(11) ?
    C10 C11A . 1.5398(10) ?
    C10 C11B . 1.5398(10) ?
    C10 H10A . 0.9700 ?
    C10 H10B . 0.9700 ?
    C10 H10C . 0.9700 ?
    C10 H10D . 0.9700 ?
    C11A C12 . 1.5396(10) ?
    C11A H11A . 0.9700 ?
    C11A H11B . 0.9700 ?
    C11B C12 . 1.5397(10) ?
    C11B H11C . 0.9700 ?
    C11B H11D . 0.9700 ?
    C12 H12A . 0.9700 ?
    C12 H12B . 0.9700 ?
    C12 H12C . 0.9700 ?
    C12 H12D . 0.9700 ?
    C14 C15 . 1.5395(10) ?
    C14 H14A . 0.9700 ?
    C14 H14B . 0.9700 ?
    C15 H15A . 0.9600 ?
    C15 H15B . 0.9600 ?
    C15 H15C . 0.9600 ?
loop_
    _geom_angle_atom_site_label_1
    _geom_angle_atom_site_label_2
    _geom_angle_atom_site_label_3
    _geom_angle_site_symmetry_1
    _geom_angle_site_symmetry_3
    _geom_angle
    _geom_angle_publ_flag
    Br2 Br1 Br2 2_666 . 180.0 ?
    Br4 Br3 Br4 2 . 180.00(8) ?
    C9 N1 C1 . . 120.0(6) ?
    C9 N1 C10 . . 116.4(6) ?
    C1 N1 C10 . . 123.6(6) ?
    C9 O1 H1 . . 109.5 ?
    C7 O2 H2 . . 109.5 ?
    C13 O4 C14 . . 112.8(7) ?
    C6 C1 N1 . . 120.4(6) ?
    C6 C1 C2 . . 120.1(6) ?
    N1 C1 C2 . . 119.5(6) ?
    C3 C2 C1 . . 116.7(7) ?
    C3 C2 C12 . . 120.4(8) ?
    C1 C2 C12 . . 122.9(6) ?
    C4 C3 C2 . . 123.5(8) ?
    C4 C3 H3 . . 118.3 ?
    C2 C3 H3 . . 118.3 ?
    C5 C4 C3 . . 120.2(7) ?
    C5 C4 H4 . . 119.9 ?
    C3 C4 H4 . . 119.9 ?
    C4 C5 C6 . . 119.7(7) ?
    C4 C5 H5 . . 120.1 ?
    C6 C5 H5 . . 120.1 ?
    C1 C6 C5 . . 119.7(7) ?
    C1 C6 C7 . . 119.5(6) ?
    C5 C6 C7 . . 120.7(7) ?
    O2 C7 C8 . . 126.0(7) ?
    O2 C7 C6 . . 115.3(6) ?
    C8 C7 C6 . . 118.7(7) ?
    C7 C8 C9 . . 118.7(7) ?
    C7 C8 C13 . . 124.5(7) ?
    C9 C8 C13 . . 116.7(7) ?
    O1 C9 N1 . . 116.0(7) ?
    O1 C9 C8 . . 121.3(8) ?
    N1 C9 C8 . . 122.6(6) ?
    N1 C10 C11A . . 111.1(8) ?
    N1 C10 C11B . . 109.7(9) ?
    N1 C10 H10A . . 109.4 ?
    C11A C10 H10A . . 109.4 ?
    C11B C10 H10A . . 139.2 ?
    N1 C10 H10B . . 109.4 ?
    C11A C10 H10B . . 109.4 ?
    C11B C10 H10B . . 68.8 ?
    H10A C10 H10B . . 108.0 ?
    N1 C10 H10C . . 109.7 ?
    C11A C10 H10C . . 68.1 ?
    C11B C10 H10C . . 109.7 ?
    H10B C10 H10C . . 138.4 ?
    N1 C10 H10D . . 109.7 ?
    C11A C10 H10D . . 137.5 ?
    C11B C10 H10D . . 109.7 ?
    H10A C10 H10D . . 66.6 ?
    H10C C10 H10D . . 108.2 ?
    C12 C11A C10 . . 113.6(7) ?
    C12 C11A H11A . . 108.9 ?
    C10 C11A H11A . . 108.9 ?
    C12 C11A H11B . . 108.9 ?
    C10 C11A H11B . . 108.9 ?
    H11A C11A H11B . . 107.7 ?
    C12 C11B C10 . . 113.6(7) ?
    C12 C11B H11C . . 108.9 ?
    C10 C11B H11C . . 108.9 ?
    C12 C11B H11D . . 108.9 ?
    C10 C11B H11D . . 108.9 ?
    H11C C11B H11D . . 107.7 ?
    C2 C12 C11A . . 112.3(9) ?
    C2 C12 C11B . . 109.9(10) ?
    C2 C12 H12A . . 109.1 ?
    C11A C12 H12A . . 109.1 ?
    C11B C12 H12A . . 68.9 ?
    C2 C12 H12B . . 109.1 ?
    C11A C12 H12B . . 109.1 ?
    C11B C12 H12B . . 139.4 ?
    H12A C12 H12B . . 107.9 ?
    C2 C12 H12C . . 109.7 ?
    C11A C12 H12C . . 136.4 ?
    C11B C12 H12C . . 109.7 ?
    H12B C12 H12C . . 66.2 ?
    C2 C12 H12D . . 109.7 ?
    C11A C12 H12D . . 67.7 ?
    C11B C12 H12D . . 109.7 ?
    H12A C12 H12D . . 138.7 ?
    H12B C12 H12D . . 45.0 ?
    H12C C12 H12D . . 108.2 ?
    O3 C13 O4 . . 125.5(8) ?
    O3 C13 C8 . . 120.9(9) ?
    O4 C13 C8 . . 113.6(7) ?
    O4 C14 C15 . . 106.3(8) ?
    O4 C14 H14A . . 110.5 ?
    C15 C14 H14A . . 110.5 ?
    O4 C14 H14B . . 110.5 ?
    C15 C14 H14B . . 110.5 ?
    H14A C14 H14B . . 108.7 ?
    C14 C15 H15A . . 109.5 ?
    C14 C15 H15B . . 109.5 ?
    H15A C15 H15B . . 109.5 ?
    C14 C15 H15C . . 109.5 ?
    H15A C15 H15C . . 109.5 ?
    H15B C15 H15C . . 109.5 ?
loop_
    _geom_torsion_atom_site_label_1
    _geom_torsion_atom_site_label_2
    _geom_torsion_atom_site_label_3
    _geom_torsion_atom_site_label_4
    _geom_torsion_site_symmetry_1
    _geom_torsion_site_symmetry_2
    _geom_torsion_site_symmetry_3
    _geom_torsion_site_symmetry_4
    _geom_torsion
    _geom_torsion_publ_flag
    C9 N1 C1 C6 . . . . 0.6(8) ?
    C10 N1 C1 C6 . . . . 179.4(5) ?
    C9 N1 C1 C2 . . . . -179.1(6) ?
    C10 N1 C1 C2 . . . . -0.3(9) ?
    C6 C1 C2 C3 . . . . 1.5(9) ?
    N1 C1 C2 C3 . . . . -178.8(6) ?
    C6 C1 C2 C12 . . . . -177.9(7) ?
    N1 C1 C2 C12 . . . . 1.8(10) ?
    C1 C2 C3 C4 . . . . -3.0(12) ?
    C12 C2 C3 C4 . . . . 176.4(7) ?
    C2 C3 C4 C5 . . . . 4.4(13) ?
    C3 C4 C5 C6 . . . . -4.0(11) ?
    N1 C1 C6 C5 . . . . 178.9(5) ?
    C2 C1 C6 C5 . . . . -1.4(9) ?
    N1 C1 C6 C7 . . . . 1.0(8) ?
    C2 C1 C6 C7 . . . . -179.3(6) ?
    C4 C5 C6 C1 . . . . 2.6(10) ?
    C4 C5 C6 C7 . . . . -179.5(7) ?
    C1 C6 C7 O2 . . . . 178.5(5) ?
    C5 C6 C7 O2 . . . . 0.6(9) ?
    C1 C6 C7 C8 . . . . -2.2(8) ?
    C5 C6 C7 C8 . . . . 179.9(6) ?
    O2 C7 C8 C9 . . . . -179.0(6) ?
    C6 C7 C8 C9 . . . . 1.8(9) ?
    O2 C7 C8 C13 . . . . 4.1(11) ?
    C6 C7 C8 C13 . . . . -175.1(6) ?
    C1 N1 C9 O1 . . . . 180.0(5) ?
    C10 N1 C9 O1 . . . . 1.1(8) ?
    C1 N1 C9 C8 . . . . -1.0(8) ?
    C10 N1 C9 C8 . . . . -179.9(6) ?
    C7 C8 C9 O1 . . . . 178.7(6) ?
    C13 C8 C9 O1 . . . . -4.2(9) ?
    C7 C8 C9 N1 . . . . -0.2(9) ?
    C13 C8 C9 N1 . . . . 176.9(6) ?
    C9 N1 C10 C11A . . . . 155.4(8) ?
    C1 N1 C10 C11A . . . . -23.5(10) ?
    C9 N1 C10 C11B . . . . -157.4(8) ?
    C1 N1 C10 C11B . . . . 23.7(10) ?
    N1 C10 C11A C12 . . . . 45.2(15) ?
    C11B C10 C11A C12 . . . . -51.8(8) ?
    N1 C10 C11B C12 . . . . -48.6(16) ?
    C11A C10 C11B C12 . . . . 51.8(8) ?
    C3 C2 C12 C11A . . . . -158.5(10) ?
    C1 C2 C12 C11A . . . . 20.9(12) ?
    C3 C2 C12 C11B . . . . 154.1(9) ?
    C1 C2 C12 C11B . . . . -26.5(11) ?
    C10 C11A C12 C2 . . . . -44.3(16) ?
    C10 C11A C12 C11B . . . . 51.8(8) ?
    C10 C11B C12 C2 . . . . 50.2(17) ?
    C10 C11B C12 C11A . . . . -51.8(8) ?
    C14 O4 C13 O3 . . . . -3.2(11) ?
    C14 O4 C13 C8 . . . . 175.7(6) ?
    C7 C8 C13 O3 . . . . 178.0(7) ?
    C9 C8 C13 O3 . . . . 1.0(10) ?
    C7 C8 C13 O4 . . . . -1.0(10) ?
    C9 C8 C13 O4 . . . . -177.9(6) ?
    C13 O4 C14 C15 . . . . -155.4(8) ?
loop_
    _geom_hbond_atom_site_label_D
    _geom_hbond_atom_site_label_H
    _geom_hbond_atom_site_label_A
    _geom_hbond_site_symmetry_A
    _geom_hbond_distance_DH
    _geom_hbond_distance_HA
    _geom_hbond_distance_DA
    _geom_hbond_angle_DHA
    _geom_hbond_publ_flag
    O2 H2 O4 . 0.82 1.93 2.631(7) 142.3 yes
    O1 H1 O3 . 0.82 1.73 2.459(10) 147.1 yes
    C3 H3 Br1 1_455 0.93 2.90 3.810(9) 167.6 yes
    C4 H4 Br2 1_445 0.93 3.06 3.846(9) 142.7 yes
    C10 H10B Br2 . 0.97 2.99 3.936(8) 166.4 yes
    C10 H10C Br4 2 0.97 2.92 3.752(8) 144.4 yes
    C11A H11B Br4 2 0.97 3.02 3.797(17) 137.8 yes
_iucr_refine_instructions_details
;
TITL ukr125 in P-1
CELL 0.71073   7.6491   9.1729  13.3722 102.355  98.777  98.093
ZERR    2.00   0.0008   0.0010   0.0014   0.009   0.009   0.009
LATT  1
SFAC C H N O BR
UNIT 30 32 2 8 6
acta
omit 0 60
conf
size 0.2 0.05 0.05
temp 20
htab o2 o4
htab o1 o3
eqiv $1 x-1,y,z
htab c3 br1_$1
eqiv $2 x-1,y-1,z
htab c4 br2_$2
htab c10 br2
eqiv $3 -x,-y,-z
htab c10 br4_$3
htab c11a br4_$3
L.S. 4
BOND $h
FMAP 2
dfix 1.54 0.001 c14 c15 c10 c11a c10 c11b c12 c11a c12 c11b
PLAN 20
OMIT -2 2 0
OMIT -1 -1 2
OMIT -4 4 3
OMIT -1 -1 6
OMIT 0 0 8
OMIT 0 -3 2
OMIT -4 3 4
OMIT 1 -6 7
OMIT -1 -1 4
OMIT -5 2 4
OMIT -1 2 1
OMIT 1 0 9
OMIT -3 -2 3
OMIT 0 -4 6
OMIT 1 0 7
OMIT 1 -4 7
OMIT -2 -1 5
OMIT 1 -4 9
OMIT -1 9 1
OMIT -3 -1 5
OMIT 1 0 6
OMIT -2 3 4
OMIT -6 4 5
OMIT -1 7 2
OMIT -5 1 9
OMIT -6 -6 14
OMIT 1 3 2
OMIT -1 -3 14
OMIT -6 2 6
OMIT -1 7 0
OMIT -7 4 2
OMIT -2 -1 8
OMIT 3 -5 7
OMIT -4 -8 3
OMIT 0 -7 12
OMIT 0 2 1
OMIT -7 4 6
OMIT 6 -6 5
OMIT 1 -6 12
OMIT 0 -6 4
OMIT -2 4 12
OMIT -2 -11 9
OMIT -3 6 8
OMIT -1 -4 18
OMIT 2 1 8
OMIT -6 2 15
OMIT -6 2 7
OMIT 3 -5 12
OMIT -5 -4 5
OMIT -7 4 5
OMIT 1 -1 3
OMIT -4 1 4
OMIT -6 2 5
OMIT 0 -4 7
OMIT -5 4 3
OMIT -2 -2 13
OMIT 0 7 2
OMIT 0 4 7
OMIT -5 -5 11
OMIT -4 3 11
OMIT 1 -4 10
OMIT -5 4 8
OMIT -6 1 13
OMIT 5 -11 8
OMIT -4 8 11
OMIT -1 -4 11
OMIT 2 -6 4
OMIT 0 6 5
OMIT 1 6 3
OMIT 2 -8 13
OMIT -6 0 3
OMIT -1 2 3
OMIT 1 2 0
OMIT -1 -4 2
OMIT -1 -3 3
OMIT -1 1 5
OMIT 9 2 3
OMIT -1 9 7
OMIT -10 5 4
OMIT -10 5 5
OMIT -1 -8 8
OMIT -2 -10 13
OMIT -5 -1 9
OMIT 9 -4 5
OMIT 0 1 2
OMIT 0 0 11
OMIT -2 0 11
WGHT    0.108000
FVAR       3.71295   0.56060
BR1   5    0.500000    0.500000    0.500000    10.50000    0.07299    0.09129 =
         0.07156    0.01429    0.00199    0.01888
BR2   5    0.567811    0.744989    0.443046    11.00000    0.10856    0.09944 =
         0.10525    0.03595    0.00100    0.00405
BR3   5    0.000000    0.000000    0.000000    10.50000    0.08701    0.23401 =
         0.06521    0.01754   -0.00288   -0.02718
BR4   5    0.063013   -0.248134    0.032874    11.00000    0.14234    0.21222 =
         0.12215    0.02828    0.00138   -0.00078
N1    3    0.182110    0.331433    0.253315    11.00000    0.07076    0.07096 =
         0.07672    0.01896    0.00449   -0.00328
O1    4    0.415315    0.341772    0.169790    11.00000    0.09801    0.13264 =
         0.10836    0.06055    0.02152   -0.00949
AFIX 147
H1O   2    0.499519    0.298648    0.157958    11.00000   -1.50000
AFIX   0
O2    4    0.243746   -0.084939    0.304844    11.00000    0.11158    0.08159 =
         0.11642    0.02772    0.03988    0.03412
AFIX 147
H2O   2    0.320148   -0.121716    0.276030    11.00000   -1.50000
AFIX   0
O3    4    0.577447    0.128814    0.134117    11.00000    0.10652    0.17895 =
         0.10432    0.02707    0.04976   -0.00367
O4    4    0.502501   -0.076773    0.196105    11.00000    0.08263    0.10983 =
         0.11395    0.00211    0.03074    0.01149
C1    1    0.066506    0.257652    0.305283    11.00000    0.07607    0.07614 =
         0.05481    0.01650   -0.00565   -0.00348
C2    1   -0.072302    0.327903    0.341255    11.00000    0.08379    0.08194 =
         0.09883    0.03409    0.02046    0.02560
C3    1   -0.179178    0.251040    0.393489    11.00000    0.09542    0.12511 =
         0.10315    0.01563    0.03497    0.02136
AFIX  43
H3    2   -0.267937    0.297240    0.420853    11.00000   -1.20000
AFIX   0
C4    1   -0.162425    0.110999    0.407438    11.00000    0.09581    0.10384 =
         0.09509    0.02381    0.03976    0.02878
AFIX  43
H4    2   -0.243785    0.061034    0.439411    11.00000   -1.20000
AFIX   0
C5    1   -0.029554    0.044872    0.375401    11.00000    0.09703    0.08303 =
         0.08060    0.03037    0.02266    0.00936
AFIX  43
H5    2   -0.013626   -0.048261    0.388798    11.00000   -1.20000
AFIX   0
C6    1    0.086726    0.116858    0.321095    11.00000    0.08598    0.08047 =
         0.05199    0.01936   -0.00219    0.00744
C7    1    0.232494    0.046079    0.284477    11.00000    0.08017    0.07617 =
         0.06929    0.01221    0.00804    0.00684
C8    1    0.342465    0.120296    0.231732    11.00000    0.07574    0.08387 =
         0.06250    0.01009    0.00597    0.00192
C9    1    0.312989    0.264865    0.217576    11.00000    0.08540    0.09636 =
         0.05861    0.01883   -0.00158   -0.01726
C10   1    0.167888    0.481810    0.232537    11.00000    0.11259    0.08569 =
         0.11263    0.02718   -0.01217   -0.01388
part  1
AFIX  23
H10A  2    0.199749    0.484902    0.165441    21.00000   -1.20000
H10B  2    0.251990    0.559682    0.285513    21.00000   -1.20000
AFIX  23
part  2
H10C  2    0.101707    0.469132    0.162417   -21.00000   -1.20000
H10D  2    0.287113    0.538906    0.237840   -21.00000   -1.20000
AFIX   0
part  0
PART   1
C11A  1   -0.024076    0.514625    0.232487    21.00000    0.11524    0.10274 =
         0.12722    0.05225    0.00372    0.02208
AFIX  23
H11A  2   -0.022275    0.621395    0.235340    21.00000   -1.20000
H11B  2   -0.101074    0.456889    0.167538    21.00000   -1.20000
AFIX   0
PART   2
C11B  1    0.070388    0.569072    0.311968   -21.00000    0.11085    0.08074 =
         0.17104    0.05986    0.01809    0.01499
AFIX  23
H11C  2    0.150597    0.601932    0.379287   -21.00000   -1.20000
H11D  2    0.043136    0.659099    0.290377   -21.00000   -1.20000
AFIX   0
PART   0
C12   1   -0.105176    0.475157    0.323974    11.00000    0.14100    0.09933 =
         0.14587    0.03811    0.03372    0.02943
part  1
AFIX  23
H12A  2   -0.053546    0.553567    0.386897    21.00000   -1.20000
H12B  2   -0.233775    0.473357    0.309892    21.00000   -1.20000
AFIX  23
part  2
H12C  2   -0.149892    0.529624    0.382465   -21.00000   -1.20000
H12D  2   -0.195591    0.459682    0.261541   -21.00000   -1.20000
AFIX   0
part  0
C13   1    0.486625    0.056693    0.183116    11.00000    0.09249    0.10242 =
         0.07208    0.00858    0.00800    0.01438
C14   1    0.636639   -0.142798    0.140871    11.00000    0.09730    0.15389 =
         0.15123   -0.01888    0.04317    0.03312
AFIX  23
H14A  2    0.756376   -0.107943    0.182943    11.00000   -1.20000
H14B  2    0.635211   -0.113709    0.075191    11.00000   -1.20000
AFIX   0
C15   1    0.583294   -0.316074    0.121834    11.00000    0.17564    0.16915 =
         0.23168    0.09564    0.10649    0.07433
AFIX 137
H15A  2    0.655819   -0.364888    0.077168    11.00000   -1.50000
H15B  2    0.458783   -0.346951    0.089269    11.00000   -1.50000
H15C  2    0.602015   -0.344430    0.187192    11.00000   -1.50000
HKLF 4
REM  ukr125 in P-1
REM R1 =  0.0676 for   1855 Fo > 4sig(Fo)  and  0.1900 for all   5106 data
REM    224 parameters refined using      5 restraints
END
WGHT      0.1080      0.0000
REM Highest difference peak  1.018,  deepest hole -0.736,  1-sigma level  0.086
Q1    1   0.1533 -0.3105  0.0021  11.00000  0.05    1.02
Q2    1  -0.2901  0.1167  0.4604  11.00000  0.05    0.76
Q3    1   0.0256 -0.1748 -0.0020  11.00000  0.05    0.70
Q4    1   0.0782 -0.2265  0.0785  11.00000  0.05    0.43
Q5    1   0.6553  0.7642  0.3933  11.00000  0.05    0.40
Q6    1   0.5717 -0.2558  0.0867  11.00000  0.05    0.31
Q7    1   0.0016  0.5193  0.2982  11.00000  0.05    0.30
Q8    1   0.1188 -0.1136 -0.0560  11.00000  0.05    0.29
Q9    1   0.1137  0.0560 -0.0462  11.00000  0.05    0.29
Q10   1   0.6111 -0.1831  0.1194  11.00000  0.05    0.29
Q11   1   0.5496  0.6186  0.4250  11.00000  0.05    0.29
Q12   1   0.1490  0.0182  0.0048  11.00000  0.05    0.27
Q13   1   0.1528  0.5200  0.2660  11.00000  0.05    0.27
Q14   1   0.6537 -0.2174  0.1934  11.00000  0.05    0.26
Q15   1  -0.0961  0.4568  0.2449  11.00000  0.05    0.25
Q16   1  -0.0093  0.5205  0.1196  11.00000  0.05    0.25
Q17   1  -0.0309  0.2860  0.3357  11.00000  0.05    0.23
Q18   1   0.1167  0.1221  0.3589  11.00000  0.05    0.23
Q19   1   0.3013  0.3210  0.2379  11.00000  0.05    0.22
Q20   1   0.1860 -0.1981  0.1188  11.00000  0.05    0.19
;
data_global
_journal_date_recd_electronic     2012-11-23
_journal_date_accepted     2012-11-30
_journal_name_full     'Acta Crystallographica, Section E'
_journal_year     2013
_journal_volume     69
_journal_issue      1
_journal_page_first     o82
_journal_page_last     o82
_journal_paper_category     QO
_journal_paper_doi     10.1107/S1600536812049276
_journal_coeditor_code     AA2080
_publ_contact_author_name     'Dr Victor B. Rybakov'
_publ_contact_author_address
;
Department of Chemistry
Moscow State University
Moscow 119992
Russian Federation
;
_publ_contact_author_email     'rybakov20021@yandex.ru'
_publ_contact_author_fax     '7-(495)-939-08-98'
_publ_contact_author_phone     '7-(495)-939-36-54'
_publ_section_title
;\
6-Ethoxycarbonyl-5,7-dihydroxy-2,3-dihydro-1<i>H</i>-pyrido[3,2,1-<i>ij</i>]\
quinolinium tribromide
;
loop_
    _publ_author_name
    _publ_author_address
    'Victor B. Rybakov'
;
Department of Chemistry
Moscow State University
Moscow 119992
Russian Federation
;
    'Svitlana V. Shishkina'
;
STC `Institute for Single Crystals'
National Academy of Sciences of Ukraine
60 Lenina Avenue
Kharkiv 61001
Ukraine
;
    'Igor V. Ukrainets'
;
National University of Pharmacy
4 Blyukhera Street
Kharkiv 61002
Ukraine
;
    'Nikolai Yu. Golik'
;
National University of Pharmacy
4 Blyukhera Street
Kharkiv 61002
Ukraine
;
    'Igor N. Chernenok'
;
National University of Pharmacy
4 Blyukhera Street
Kharkiv 61002
Ukraine
;
