# Supplementary material for: 6-Eth­oxy­carbonyl-5,7-dihy­droxy-2,3-dihydro-1H-pyrido[3,2,1-ij]quinolinium tribromide
Source: Acta Crystallogr Sect E Struct Rep Online. 2012 Dec 15;69(Pt 1):o82. doi: 10.1107/S1600536812049276 (PMC3588293; doi:10.1107/S1600536812049276)
Supplement: Supplementary file 2 [file e-69-00o82-Isup2.hkl]

# 
# h,k,l, Fc-squared, Fo-squared, sigma(Fo-squared) and status flag 
# 
data_I
_shelx_title ' ukr125 in P-1' 
_shelx_refln_list_code          4 
_shelx_F_calc_maximum      267.75 
_exptl_crystal_F_000       500.00 
_reflns_d_resolution_high  0.7109 
 
loop_ 
 _symmetry_equiv_pos_as_xyz 
 'x, y, z' 
 '-x, -y, -z' 
 
_cell_length_a     7.6491 
_cell_length_b     9.1729 
_cell_length_c    13.3722 
_cell_angle_alpha 102.355 
_cell_angle_beta   98.777 
_cell_angle_gamma  98.093 
 
_shelx_F_squared_multiplier     1.000 
 
loop_ 
 _refln_index_h 
 _refln_index_k 
 _refln_index_l 
 _refln_F_squared_calc 
 _refln_F_squared_meas 
 _refln_F_squared_sigma 
 _refln_observed_status 
   2   0   0    19166.18    19365.49     90.37 o 
   3   0   0      201.24      179.18      8.05 o 
   4   0   0      793.34      790.72     19.40 o 
   5   0   0       19.84       16.23      3.75 o 
   6   0   0        5.27        6.47      3.90 o 
   7   0   0        5.21        1.54      3.99 o 
   8   0   0        0.05        0.00      7.24 o 
   9   0   0        0.89        9.56     14.02 o 
  10   0   0        1.89       18.15     14.37 o 
 -10   1   0        0.03       12.03     18.08 o 
  -9   1   0        5.38        2.46     11.64 o 
  -8   1   0        0.32        0.00      4.72 o 
  -7   1   0       44.71       28.97      5.55 o 
  -6   1   0       92.38      111.90      8.16 o 
  -5   1   0      339.00      327.73     14.45 o 
  -4   1   0      940.93      879.54     18.46 o 
  -3   1   0     3352.72     3587.05     32.36 o 
  -2   1   0    10495.88    11518.54     63.17 o 
  -1   1   0     2395.64     2217.00     19.15 o 
   1   1   0       50.36       39.95      3.27 o 
   2   1   0     8831.03     8891.35     41.75 o 
   3   1   0      638.62      524.91     12.09 o 
   4   1   0     2925.61     2804.43     37.54 o 
   5   1   0      295.00      273.35     11.46 o 
   6   1   0       97.33       97.05      7.94 o 
   7   1   0       29.73       36.14      6.02 o 
   8   1   0        3.19        5.52      8.61 o 
   9   1   0       19.18        7.11      9.19 o 
  10   1   0        0.74       23.49     16.86 o 
 -10   2   0        2.81        0.00     12.59 o 
  -9   2   0        1.34        8.99     10.70 o 
  -8   2   0       71.67       77.22     10.82 o 
  -7   2   0       56.33       50.14      6.80 o 
  -6   2   0      713.38      729.96     35.94 o 
  -5   2   0      232.82      270.39     12.28 o 
  -4   2   0     4450.73     4382.28     43.77 o 
  -3   2   0      207.41      168.85     10.30 o 
  -1   2   0        4.28        6.17      2.48 o 
   0   2   0     1339.36     1535.55     32.58 o 
   2   2   0      165.46      160.99      6.34 o 
   3   2   0       70.26       80.21      5.22 o 
   4   2   0      420.30      494.46     13.29 o 
   5   2   0        3.21        6.04      3.32 o 
   6   2   0      574.22      597.27     17.69 o 
   7   2   0        3.14        3.48      5.11 o 
   8   2   0      172.26      174.98     35.89 o 
   9   2   0        0.76       19.01     11.67 o 
  10   2   0        3.07        0.00     10.66 o 
 -10   3   0        2.05        0.13     11.69 o 
  -9   3   0        9.11        2.51     12.40 o 
  -8   3   0       34.59       32.59      7.56 o 
  -7   3   0       55.37       60.57      9.12 o 
  -6   3   0        0.17        5.29      4.78 o 
  -5   3   0       89.21      109.80      8.57 o 
  -4   3   0      985.82      893.60     41.12 o 
  -3   3   0      172.37      122.07     10.11 o 
  -2   3   0     2043.31     2362.93     39.05 o 
  -1   3   0      146.50      130.10      7.22 o 
   0   3   0       12.43       10.72      4.81 o 
   1   3   0     1419.47     1635.05     19.57 o 
   2   3   0     1551.06     1754.55     34.30 o 
   3   3   0     1004.85      949.43     21.50 o 
   4   3   0      448.54      398.55     13.63 o 
   5   3   0      576.76      589.45     18.64 o 
   6   3   0       72.59       67.45      9.08 o 
   7   3   0       46.92       50.00      7.39 o 
   8   3   0        0.72        0.00      6.57 o 
   9   3   0        0.95        0.00     12.37 o 
 -10   4   0        1.59       17.41     14.64 o 
  -9   4   0        2.69        0.00      9.99 o 
  -8   4   0        0.13        1.46      7.67 o 
  -7   4   0        0.03        1.28      6.31 o 
  -6   4   0        0.04        6.84      5.27 o 
  -5   4   0       11.06        0.07     11.26 o 
  -4   4   0      109.80      116.26     11.43 o 
  -3   4   0        6.45        0.00      4.10 o 
  -2   4   0     2381.21     2456.78     43.33 o 
  -1   4   0       41.99       44.58      5.02 o 
   0   4   0     5598.96     5626.78     45.27 o 
   1   4   0       48.68       39.31      6.96 o 
   2   4   0     3229.78     3139.42     52.80 o 
   3   4   0       85.28       98.06      5.95 o 
   4   4   0      482.60      455.73     26.00 o 
   5   4   0        0.12        2.87      5.56 o 
   6   4   0        5.67        4.91      5.22 o 
   7   4   0        3.29        5.16      6.21 o 
   8   4   0        0.40       13.60      8.34 o 
   9   4   0        0.43       11.45     17.87 o 
 -10   5   0        0.33        7.54     11.73 o 
  -9   5   0        2.57        5.14      7.03 o 
  -8   5   0        4.44       11.07      7.07 o 
  -7   5   0       31.39       21.92      7.60 o 
  -6   5   0      101.94      123.37     15.59 o 
  -5   5   0      300.68      302.84     21.07 o 
  -4   5   0      513.00      525.27     45.38 o 
  -3   5   0      926.54     1043.23     33.33 o 
  -2   5   0     1082.63     1071.28     35.00 o 
  -1   5   0      521.00      604.23     18.54 o 
   0   5   0     1982.55     2179.60     31.42 o 
   1   5   0      422.33      417.09     27.68 o 
   2   5   0      240.11      273.44     17.82 o 
   3   5   0      112.26      126.03     13.64 o 
   4   5   0      150.73      139.89     14.48 o 
   5   5   0        2.96        6.44      6.47 o 
   6   5   0       10.55       27.08     11.50 o 
   7   5   0       10.63        0.00      9.46 o 
   8   5   0        0.40        0.00     11.87 o 
 -10   6   0        1.02        0.00     13.23 o 
  -9   6   0        2.54       12.54      7.32 o 
  -8   6   0        8.97        7.28     12.09 o 
  -7   6   0       24.81       58.02     19.50 o 
  -6   6   0       58.74       58.94     13.95 o 
  -5   6   0       30.14       34.87      8.43 o 
  -4   6   0        2.99       16.19      9.43 o 
  -3   6   0       80.66      104.90     14.62 o 
  -2   6   0       19.11       13.61      5.36 o 
  -1   6   0        7.23       12.70      4.12 o 
   0   6   0      224.88      204.51     10.80 o 
   1   6   0       54.21       51.20     14.14 o 
   2   6   0       22.09        4.79     14.54 o 
   3   6   0        0.93        8.14      6.98 o 
   4   6   0       41.88       58.99     11.60 o 
   5   6   0        0.41        0.00     11.27 o 
   6   6   0       38.17       50.34     12.68 o 
   7   6   0        0.08        0.00     10.85 o 
   8   6   0        3.63       37.06     25.66 o 
  -9   7   0        3.81        0.00      7.21 o 
  -8   7   0        4.05        6.94     12.12 o 
  -7   7   0       11.47       52.83     22.56 o 
  -6   7   0        4.06        4.22      8.66 o 
  -5   7   0        1.62        4.94      8.12 o 
  -4   7   0      128.17      108.45     11.73 o 
  -3   7   0        2.21        6.09      8.47 o 
  -2   7   0       15.87        7.85     23.77 o 
   0   7   0       65.16       76.62     14.46 o 
   1   7   0       35.60       32.98     10.10 o 
   2   7   0      136.90      135.55     22.37 o 
   3   7   0      284.25      288.97     23.85 o 
   4   7   0       15.68       14.17      9.12 o 
   5   7   0       24.39       35.70     11.41 o 
   6   7   0        8.45       17.39     10.89 o 
   7   7   0        2.05        0.00      9.42 o 
  -9   8   0        0.23       15.18     23.46 o 
  -8   8   0        0.02        0.00     17.44 o 
  -7   8   0        1.90        0.00     17.13 o 
  -6   8   0        2.35        0.00     10.99 o 
  -5   8   0        0.04        0.00      7.51 o 
  -4   8   0        0.16        6.05      6.89 o 
  -3   8   0       16.84       16.43      6.87 o 
  -2   8   0       70.82      106.88     24.82 o 
  -1   8   0       37.76       43.22     13.12 o 
   0   8   0      190.94      243.68     25.09 o 
   1   8   0       81.46       76.71     15.68 o 
   2   8   0       77.31       63.37     17.70 o 
   3   8   0        2.81        3.04     13.55 o 
   4   8   0        1.05        0.00     14.23 o 
   5   8   0        2.67        0.00     21.23 o 
   6   8   0        0.13        5.73     16.49 o 
  -8   9   0        2.56        0.00     19.76 o 
  -7   9   0        0.47       32.32     17.71 o 
  -6   9   0        3.90        8.21     14.57 o 
  -5   9   0       18.35        9.31      7.44 o 
  -4   9   0       40.48       62.85     21.48 o 
  -3   9   0       24.91       39.09     18.62 o 
  -2   9   0       54.83       64.50     19.92 o 
  -1   9   0       80.70       74.36     17.60 o 
   0   9   0        9.53        0.00     14.87 o 
   1   9   0        0.53        3.21     11.47 o 
   2   9   0        0.01        0.00     11.12 o 
   3   9   0        0.83        0.00     14.61 o 
   4   9   0        0.41        0.00     12.45 o 
   5   9   0        0.03        0.00     15.31 o 
  -7  10   0        1.92        0.00     17.63 o 
  -6  10   0        3.00        0.00     17.54 o 
  -5  10   0        6.17       15.52     11.35 o 
  -4  10   0        2.00        0.00     15.47 o 
  -3  10   0        8.51       39.19     18.75 o 
  -2  10   0        0.02        5.87     14.29 o 
  -1  10   0        0.33        0.00     10.30 o 
   0  10   0        4.90       11.18     11.04 o 
   1  10   0        0.02        6.62     19.14 o 
   2  10   0        0.60        0.00     13.05 o 
   3  10   0        0.09        0.00     10.72 o 
   4  10   0        0.23        6.41     14.75 o 
  -6  11   0        0.32        7.05     16.43 o 
  -5  11   0        0.44        0.00     13.95 o 
  -4  11   0        0.19        0.00     15.97 o 
  -3  11   0        0.00        0.00     16.02 o 
  -2  11   0        0.07        0.00     16.18 o 
  -1  11   0        0.08        0.00     11.49 o 
   0  11   0        1.22       23.93     14.47 o 
   1  11   0        0.21        0.00     30.99 o 
   2  11   0        1.42        1.64     14.23 o 
   3  11   0        1.68        0.00     18.60 o 
  -5  12   0        0.04        0.00     15.93 o 
  -4  12   0        0.81        0.00     12.16 o 
  -3  12   0        0.27        0.00     22.33 o 
  -2  12   0        0.53        3.63     16.25 o 
  -1  12   0        0.93       13.73     21.87 o 
   0  12   0        2.16        0.00     38.78 o 
   1  12   0        0.85        0.00     17.98 o 
  -1 -12   1        1.64       20.37     35.10 o 
   0 -12   1        2.13        0.00     17.09 o 
   1 -12   1        1.22        0.00     20.27 o 
   2 -12   1        1.55        0.00     20.54 o 
   3 -12   1        1.30       24.75     15.82 o 
   4 -12   1        0.24        9.22     12.96 o 
   5 -12   1        0.08       44.44     23.70 o 
  -3 -11   1        1.03       18.83     14.73 o 
  -2 -11   1        2.23        0.00     44.35 o 
  -1 -11   1        1.95        0.00     12.60 o 
   0 -11   1        1.88        6.79     15.24 o 
   1 -11   1        0.01        0.83     32.44 o 
   2 -11   1        0.03        0.00     23.74 o 
   3 -11   1        0.00        0.00     18.38 o 
   4 -11   1        0.67        0.00     13.80 o 
   5 -11   1        1.95        0.00     21.01 o 
   6 -11   1        0.07       21.55     20.53 o 
  -5 -10   1        1.00       21.83     20.58 o 
  -4 -10   1        0.40       35.73     18.68 o 
  -3 -10   1        0.09        8.43     14.50 o 
  -2 -10   1        0.05        0.00     12.33 o 
  -1 -10   1        0.77        0.00     11.85 o 
   0 -10   1        7.89        0.00     12.27 o 
   1 -10   1        0.02        0.00     22.05 o 
   2 -10   1        0.00        0.00     14.68 o 
   3 -10   1        3.86        7.29     14.91 o 
   4 -10   1        1.59        0.00     11.02 o 
   5 -10   1        6.03       14.36     17.11 o 
   6 -10   1        3.41       26.57     19.51 o 
   7 -10   1        1.58       35.23     23.44 o 
  -6  -9   1        0.20        0.00     13.76 o 
  -5  -9   1        0.33        5.77     11.61 o 
  -4  -9   1        0.37        0.00     12.28 o 
  -3  -9   1        8.13        0.00     17.12 o 
  -2  -9   1        0.87       12.61     11.96 o 
  -1  -9   1        0.61       23.61     11.92 o 
   0  -9   1       42.46       48.26     14.37 o 
   1  -9   1       25.93       28.99     18.79 o 
   2  -9   1       30.52       22.36     13.11 o 
   3  -9   1       50.47       73.72     20.28 o 
   4  -9   1       40.25       56.61     13.54 o 
   5  -9   1       16.22       28.84     16.89 o 
   6  -9   1        3.11        4.97     16.95 o 
   7  -9   1        2.60        1.32     17.79 o 
   8  -9   1        1.44        0.00     21.21 o 
  -7  -8   1        0.01       45.97     29.50 o 
  -6  -8   1        0.07        0.00     19.28 o 
  -5  -8   1        0.42        9.43     17.66 o 
  -4  -8   1       15.36        3.07     19.78 o 
  -3  -8   1       78.36       73.75     19.63 o 
  -2  -8   1       33.82       41.93     16.68 o 
  -1  -8   1      153.88      150.26     19.99 o 
   0  -8   1      139.00      130.29     18.63 o 
   1  -8   1      147.83      194.30     23.53 o 
   2  -8   1      115.76      128.22     26.17 o 
   3  -8   1       60.05       63.51      9.84 o 
   4  -8   1        3.59        5.51      6.20 o 
   5  -8   1        3.76        0.00      8.82 o 
   6  -8   1        3.53       23.16     17.50 o 
   7  -8   1        0.53        1.75     16.85 o 
   8  -8   1        0.06        0.00     18.44 o 
   9  -8   1        1.52       29.31     20.66 o 
  -7  -7   1        0.01       10.00     23.36 o 
  -6  -7   1        5.18        0.00      8.82 o 
  -5  -7   1       11.89        9.06      9.16 o 
  -4  -7   1      153.02      135.48     17.00 o 
  -3  -7   1      258.19      308.46     23.84 o 
  -2  -7   1      119.87      117.58     16.54 o 
  -1  -7   1      160.12      180.28     20.11 o 
   0  -7   1      201.59      165.86     19.93 o 
   1  -7   1        7.76        5.66      3.09 o 
   2  -7   1        3.67        3.93     10.46 o 
   3  -7   1        6.66       19.75      6.22 o 
   4  -7   1        1.35        7.98      9.57 o 
   5  -7   1       16.60       23.37      8.89 o 
   6  -7   1        1.56       11.23     14.30 o 
   7  -7   1       10.95        0.00     15.91 o 
   8  -7   1        5.20       14.81     16.59 o 
   9  -7   1        1.66        0.00     21.84 o 
  -8  -6   1        0.04        0.00     21.86 o 
  -7  -6   1       23.45       25.56     10.79 o 
  -6  -6   1       17.53       17.94      8.88 o 
  -5  -6   1       62.25      100.83     15.13 o 
  -4  -6   1       82.96       63.93     11.10 o 
  -3  -6   1        3.55       18.60     19.90 o 
  -2  -6   1        0.21        9.62      6.83 o 
  -1  -6   1      113.18       81.11      6.85 o 
   0  -6   1       32.44       36.92      5.48 o 
   1  -6   1      138.91      132.93      8.99 o 
   2  -6   1        0.44        2.28      8.93 o 
   3  -6   1       58.22       47.57     20.82 o 
   4  -6   1       43.00       41.69      9.31 o 
   5  -6   1      470.81      476.94     27.48 o 
   6  -6   1       50.31       52.35     16.71 o 
   7  -6   1       33.48        8.75     12.56 o 
   8  -6   1       12.78       21.53      8.91 o 
   9  -6   1        5.02        0.00     13.37 o 
  10  -6   1        1.15        4.40     12.03 o 
  -8  -5   1        7.02        0.00     17.12 o 
  -7  -5   1        3.06        0.00      9.15 o 
  -6  -5   1       20.16       35.28      9.61 o 
  -5  -5   1       38.94       37.44     12.13 o 
  -4  -5   1       30.92       33.35      8.98 o 
  -3  -5   1      608.44      647.79     17.90 o 
  -2  -5   1       20.36       15.95      4.05 o 
  -1  -5   1      188.74      209.55     14.98 o 
   0  -5   1      169.65      186.21      8.01 o 
   1  -5   1        4.87       12.85      5.58 o 
   2  -5   1      434.52      454.83     19.22 o 
   3  -5   1     1719.70     1536.65     32.97 o 
   4  -5   1      441.82      439.24     22.58 o 
   5  -5   1      370.69      406.26     29.13 o 
   6  -5   1      101.00       83.59     17.86 o 
   7  -5   1       21.26       18.01      7.98 o 
   8  -5   1        8.58        9.45      7.60 o 
   9  -5   1        1.08       14.17     24.92 o 
  10  -5   1        0.60        0.00     16.11 o 
  -9  -4   1        0.64        7.47     18.14 o 
  -8  -4   1        0.02        0.00     17.09 o 
  -7  -4   1        0.00        0.49      5.73 o 
  -6  -4   1        8.06        0.00      5.76 o 
  -5  -4   1        3.89        3.63      5.19 o 
  -4  -4   1       29.26       26.66     10.33 o 
  -3  -4   1      673.58      658.77     24.78 o 
  -2  -4   1       41.03       48.76      4.83 o 
  -1  -4   1     6828.91     6588.18     55.85 o 
   0  -4   1      249.17      169.41      6.73 o 
   1  -4   1    11476.70    11648.61    146.34 o 
   2  -4   1      631.64      766.34     23.44 o 
   3  -4   1     1677.58     1719.95     37.97 o 
   4  -4   1      177.36      140.49     12.87 o 
   5  -4   1       71.56       92.82     15.94 o 
   6  -4   1        3.59        0.00     12.49 o 
   7  -4   1        0.03        3.84      6.13 o 
   8  -4   1        5.55        2.77      6.03 o 
   9  -4   1        0.95        4.11      7.96 o 
  10  -4   1        0.56       10.16     12.41 o 
  -9  -3   1        0.59        0.00     11.93 o 
  -8  -3   1       13.97        2.19      5.89 o 
  -7  -3   1        0.08        0.00      5.82 o 
  -6  -3   1       68.56       84.86      8.05 o 
  -5  -3   1      162.40      159.17      9.68 o 
  -4  -3   1       65.69       62.45      5.65 o 
  -3  -3   1     2604.01     2650.25     36.24 o 
  -2  -3   1     2022.05     1984.91     49.91 o 
  -1  -3   1     1523.16     1653.11     22.21 o 
   0  -3   1     2821.66     3422.67     30.77 o 
   1  -3   1       20.57       32.83      4.41 o 
   2  -3   1     2507.30     2487.50     32.31 o 
   3  -3   1      855.60      821.94     24.51 o 
   4  -3   1      246.53      239.00     14.69 o 
   5  -3   1      275.40      241.03     14.62 o 
   6  -3   1       45.01       39.97      7.09 o 
   7  -3   1        0.53       11.66      5.64 o 
   8  -3   1       17.72       31.50      7.72 o 
   9  -3   1        1.49        0.00     13.62 o 
  10  -3   1        2.79        0.00     13.78 o 
 -10  -2   1        0.07       21.44     12.33 o 
  -9  -2   1       17.18        9.48     10.36 o 
  -8  -2   1        3.69       10.97      6.98 o 
  -7  -2   1      134.52      145.07     14.75 o 
  -6  -2   1       28.89       34.16      5.98 o 
  -5  -2   1     1068.65     1036.84     22.62 o 
  -4  -2   1      636.36      641.02     16.06 o 
  -3  -2   1      547.51      598.44     18.48 o 
  -2  -2   1      119.55      134.12      6.17 o 
  -1  -2   1      598.23      505.21     11.28 o 
   0  -2   1      224.09      276.81      7.91 o 
   1  -2   1     1891.73     1704.24     25.57 o 
   2  -2   1      747.39      768.47     30.12 o 
   3  -2   1      104.80      118.18      8.96 o 
   4  -2   1       57.98       53.25      6.18 o 
   5  -2   1      462.10      504.85     18.74 o 
   6  -2   1       16.40       36.03      6.80 o 
   7  -2   1      310.07      334.47     18.52 o 
   8  -2   1       10.18       11.06     10.08 o 
   9  -2   1       25.95       47.49     17.65 o 
  10  -2   1        1.80        7.78     14.99 o 
 -10  -1   1        6.16       22.20     12.12 o 
  -9  -1   1        2.09        3.31     12.31 o 
  -8  -1   1        4.16        5.97      8.20 o 
  -7  -1   1       16.28       13.15      4.26 o 
  -6  -1   1      229.90      253.28     12.16 o 
  -5  -1   1      684.29      652.56     17.10 o 
  -4  -1   1      918.80      911.19     17.67 o 
  -3  -1   1     2418.31     2397.53     22.40 o 
  -2  -1   1     2140.52     2706.67     19.29 o 
  -1  -1   1     1272.98     1417.69     12.50 o 
   1  -1   1      364.33      369.65     13.43 o 
   2  -1   1     1601.68     1716.33     33.61 o 
   3  -1   1     3779.24     3956.82     38.46 o 
   4  -1   1      151.31      153.35      9.01 o 
   5  -1   1     1517.71     1532.95     31.21 o 
   6  -1   1      402.02      374.07     17.43 o 
   7  -1   1       16.29       21.04      5.04 o 
   8  -1   1       32.59       50.47     10.22 o 
   9  -1   1        0.94       14.12     14.62 o 
  10  -1   1        1.50        0.00     14.53 o 
 -10   0   1        0.11        0.00     13.01 o 
  -9   0   1        2.89        3.35     11.48 o 
  -8   0   1        0.38        1.74      6.02 o 
  -7   0   1        5.56        8.12      5.92 o 
  -6   0   1       28.30       34.81      5.31 o 
  -5   0   1       77.72       94.97      6.40 o 
  -4   0   1      163.38      149.07      6.61 o 
  -3   0   1     1968.50     1595.79     18.44 o 
  -2   0   1     1780.18     1986.81     15.72 o 
   1   0   1     4353.52     4755.61     44.53 o 
   2   0   1       50.16       60.50      2.76 o 
   3   0   1     7861.98     7338.95     50.92 o 
   4   0   1      192.06      199.84      9.99 o 
   5   0   1      121.72      138.00      9.66 o 
   6   0   1        0.46        0.00      3.61 o 
   7   0   1        2.28        5.19      4.65 o 
   8   0   1        7.69        5.32      7.90 o 
   9   0   1        5.32       29.69     14.92 o 
  10   0   1        0.03       24.77     15.67 o 
 -10   1   1        1.69        0.00     14.24 o 
  -9   1   1        0.88        0.00      7.02 o 
  -8   1   1       22.70        8.68      6.38 o 
  -7   1   1       24.85       37.24      6.35 o 
  -6   1   1      155.79      128.51      8.22 o 
  -5   1   1      716.38      624.08     15.36 o 
  -4   1   1     2130.06     2322.08     29.84 o 
  -3   1   1     5305.12     5416.40     39.57 o 
  -2   1   1     7442.40     7704.58     53.03 o 
  -1   1   1     3426.03     4208.63     67.04 o 
   0   1   1     1331.84     1117.13     20.87 o 
   1   1   1      917.16     1064.99     17.19 o 
   2   1   1     4936.56     5391.28     44.01 o 
   3   1   1     4193.25     4005.84     30.82 o 
   4   1   1      535.48      488.37     18.69 o 
   5   1   1      340.02      358.01     13.53 o 
   6   1   1       95.31       94.33      7.37 o 
   7   1   1       13.02       16.83      5.05 o 
   8   1   1       81.78       73.20     12.90 o 
   9   1   1        1.55        0.80     12.44 o 
  10   1   1        2.81       32.26     15.06 o 
 -10   2   1        0.34        0.00     14.41 o 
  -9   2   1       14.58       16.26      7.22 o 
  -8   2   1       17.06       12.37      7.41 o 
  -7   2   1      160.20      171.75     11.20 o 
  -6   2   1       50.66       75.73      6.63 o 
  -5   2   1      768.48      688.94     19.08 o 
  -4   2   1      595.44      691.98     17.43 o 
  -3   2   1      293.18      311.19     14.02 o 
  -2   2   1      999.18     1049.87     24.79 o 
   1   2   1     2228.69     2437.36     23.16 o 
   2   2   1       24.41       25.62      6.26 o 
   3   2   1      186.42      221.76      8.39 o 
   4   2   1      368.52      395.69      9.03 o 
   5   2   1      805.75      825.31     19.63 o 
   6   2   1        0.62        1.47      4.19 o 
   7   2   1      180.47      187.55     11.20 o 
   8   2   1        1.87        9.80      8.17 o 
   9   2   1        3.27       30.50     26.76 o 
 -10   3   1        4.59        0.63     13.33 o 
  -9   3   1        7.88       13.92     11.16 o 
  -8   3   1       45.45       60.14      7.74 o 
  -7   3   1       15.82       14.27      4.90 o 
  -6   3   1      202.42      230.12     13.18 o 
  -5   3   1       12.86       19.55      4.92 o 
  -4   3   1      264.22      352.34     18.12 o 
  -3   3   1      780.48      585.31     22.31 o 
  -2   3   1       50.89       40.52      6.01 o 
  -1   3   1     1350.05     1570.20     24.97 o 
   0   3   1      317.70      320.90     15.41 o 
   1   3   1     1553.35     1287.89     30.61 o 
   2   3   1      557.61      519.70     14.10 o 
   3   3   1     1647.21     1514.84     27.80 o 
   4   3   1     1152.79     1252.42     28.30 o 
   5   3   1      480.62      481.00     19.67 o 
   6   3   1      170.46      191.29     13.89 o 
   7   3   1        7.12        0.00      9.15 o 
   8   3   1        9.25       16.08      7.09 o 
   9   3   1        0.01        0.00     11.65 o 
 -10   4   1        1.50        8.60     14.15 o 
  -9   4   1        3.01        0.57     27.20 o 
  -8   4   1        0.19       14.06      6.28 o 
  -7   4   1       10.22        8.55      4.74 o 
  -6   4   1        0.14        3.90      4.76 o 
  -5   4   1        0.16        2.28      6.99 o 
  -4   4   1       23.87       42.24      8.60 o 
  -3   4   1      456.05      398.71     23.15 o 
  -2   4   1      178.40      156.10     11.94 o 
  -1   4   1     4455.84     3973.71     45.50 o 
   0   4   1     1336.06     1416.05     37.67 o 
   1   4   1     4349.69     4323.91     81.78 o 
   2   4   1      431.61      509.24     30.77 o 
   3   4   1      812.89      776.92     28.97 o 
   4   4   1       46.71       60.24      7.66 o 
   5   4   1        3.44        0.01      5.30 o 
   6   4   1        2.56       10.54      6.13 o 
   7   4   1        0.65        0.00      8.42 o 
   8   4   1        1.77        0.00      7.75 o 
   9   4   1        0.80       25.22     21.98 o 
 -10   5   1        0.60        9.10     11.58 o 
  -9   5   1        1.57        0.00      7.77 o 
  -8   5   1        3.64        1.89      6.14 o 
  -7   5   1        5.93        2.39      6.34 o 
  -6   5   1       14.16       10.43      7.93 o 
  -5   5   1      170.60      154.78     15.77 o 
  -4   5   1      225.20      224.39     14.67 o 
  -3   5   1      896.20      724.01     28.52 o 
  -2   5   1     1111.39     1199.51     33.60 o 
  -1   5   1     1017.52      945.42     24.13 o 
   0   5   1     1118.25     1271.73     41.03 o 
   1   5   1       45.45       83.94     15.22 o 
   2   5   1      223.70      238.23     17.68 o 
   3   5   1       82.32       94.98     12.31 o 
   4   5   1        4.83        0.00     13.05 o 
   5   5   1       48.18       42.98     11.29 o 
   6   5   1        3.08        0.00     12.37 o 
   7   5   1        2.44        0.00      8.67 o 
   8   5   1        1.16        0.00     20.38 o 
 -10   6   1        0.64        0.00     12.45 o 
  -9   6   1        2.00        0.00      7.55 o 
  -8   6   1        7.02        4.15      7.10 o 
  -7   6   1       62.36       34.74     10.39 o 
  -6   6   1       59.19       56.43     12.07 o 
  -5   6   1       92.69       52.60     11.19 o 
  -4   6   1      561.83      645.52     30.91 o 
  -3   6   1       75.87       64.59     10.07 o 
  -2   6   1      154.07      171.63     13.83 o 
  -1   6   1       25.71       34.49      6.84 o 
   0   6   1       67.63       88.09      8.53 o 
   1   6   1        9.68       25.12     12.77 o 
   2   6   1       11.93       24.38     12.24 o 
   3   6   1        0.05        0.00      8.77 o 
   4   6   1       10.18       15.26      9.03 o 
   5   6   1       33.54       40.73     10.94 o 
   6   6   1        1.56       15.81     10.63 o 
   7   6   1        8.30       13.02     10.54 o 
   8   6   1        3.70        0.00     10.65 o 
  -9   7   1        3.11        0.00      7.11 o 
  -8   7   1        3.26        0.48      5.73 o 
  -7   7   1        4.68        0.33     20.40 o 
  -6   7   1       16.76       22.43     16.03 o 
  -5   7   1        0.12        0.00      7.60 o 
  -4   7   1       28.98       20.40      7.95 o 
  -3   7   1      212.87      188.50     16.49 o 
  -2   7   1        0.04        0.00      9.88 o 
  -1   7   1        0.17        0.00      8.41 o 
   0   7   1        3.20        5.91      7.11 o 
   1   7   1        5.60       10.82      9.62 o 
   2   7   1       33.55       38.46     15.80 o 
   3   7   1       54.86       92.16     20.06 o 
   4   7   1        1.80       16.35     10.23 o 
   5   7   1       47.77       34.38     13.37 o 
   6   7   1        8.45        1.91     14.07 o 
   7   7   1        1.46       14.22     16.88 o 
  -9   8   1        0.29        5.27     17.12 o 
  -8   8   1        2.86       34.52     21.75 o 
  -7   8   1        1.07       24.81     18.14 o 
  -6   8   1        0.72       14.31      9.61 o 
  -5   8   1        0.33        5.94      8.42 o 
  -4   8   1        0.87        0.68      5.76 o 
  -3   8   1       46.27       62.38     10.72 o 
  -2   8   1       24.30        3.54     13.34 o 
  -1   8   1       90.34       95.25     17.28 o 
   0   8   1       69.54       78.23     18.60 o 
   1   8   1      163.48      174.72     22.69 o 
   2   8   1       51.14       65.64     15.40 o 
   3   8   1       15.07       44.84     17.52 o 
   4   8   1       45.89       27.13     15.30 o 
   5   8   1        6.18       23.80     16.17 o 
   6   8   1        0.04        0.00     12.99 o 
  -8   9   1        0.44       22.71     17.10 o 
  -7   9   1        0.03        8.36     22.76 o 
  -6   9   1        5.18       21.40     11.28 o 
  -5   9   1        9.84       18.64      8.99 o 
  -4   9   1       13.38        5.70     14.68 o 
  -3   9   1       14.45       31.91     19.52 o 
  -2   9   1       48.58       59.74     21.54 o 
   0   9   1        1.62       11.94     13.53 o 
   1   9   1       11.63        2.70     10.50 o 
   2   9   1        3.51        0.00     17.94 o 
   3   9   1        0.25        0.00     18.07 o 
   4   9   1        0.03        0.00     13.92 o 
   5   9   1        3.06       38.77     19.12 o 
  -7  10   1        2.31       41.63     20.79 o 
  -6  10   1        2.04       21.50     19.97 o 
  -5  10   1        4.62        0.00     18.89 o 
  -4  10   1        6.30        2.01     15.87 o 
  -3  10   1        9.78        0.00     17.47 o 
  -2  10   1        1.34        0.00     18.34 o 
  -1  10   1        0.31        0.00     18.97 o 
   0  10   1        0.88        0.00     13.67 o 
   1  10   1        0.02       14.00     11.94 o 
   2  10   1        1.02        0.00     25.55 o 
   3  10   1        0.05        0.00     13.16 o 
   4  10   1        0.00        7.73     12.13 o 
  -6  11   1        0.64       14.83     20.44 o 
  -5  11   1        0.06        5.30     34.02 o 
  -4  11   1        1.06       24.32     19.90 o 
  -3  11   1        0.05        0.00     17.71 o 
  -2  11   1        0.10       11.59     17.64 o 
  -1  11   1        0.15       16.25     17.09 o 
   0  11   1        0.00        0.85     13.29 o 
   1  11   1        0.01        0.00     17.12 o 
   2  11   1        0.84        6.16     15.16 o 
   3  11   1        0.92        0.00     42.36 o 
  -4  12   1        0.24        0.00     16.37 o 
  -3  12   1        0.04        0.00     16.74 o 
  -2  12   1        0.15        0.00     17.02 o 
  -1  12   1        1.04        6.62     19.56 o 
   0  12   1        0.73        0.00     15.19 o 
  -2 -12   2        0.23        0.00     19.56 o 
  -1 -12   2        1.94        0.00     13.47 o 
   0 -12   2        1.47        0.00     13.78 o 
   1 -12   2        3.06        0.00     19.56 o 
   2 -12   2        2.31        0.00     19.48 o 
   3 -12   2        1.26        8.05     13.83 o 
   4 -12   2        0.10        0.00     12.25 o 
   5 -12   2        0.19        0.00     21.48 o 
  -3 -11   2        1.19        0.00     31.34 o 
  -2 -11   2        6.14        8.88     13.97 o 
  -1 -11   2        4.98        0.00     15.14 o 
   0 -11   2        2.44        0.00     13.66 o 
   1 -11   2        1.45        2.79     11.97 o 
   2 -11   2        0.01       26.94     19.32 o 
   3 -11   2        0.03        0.00     14.90 o 
   4 -11   2        0.00        1.42     12.15 o 
   5 -11   2        0.61        0.00     16.64 o 
   6 -11   2        0.01        0.00     17.95 o 
  -5 -10   2        1.73        7.85     16.25 o 
  -4 -10   2        1.17        0.00     16.88 o 
  -3 -10   2        2.84        0.35     24.73 o 
  -2 -10   2        0.52        0.00     12.75 o 
  -1 -10   2        0.32       22.73     14.80 o 
   0 -10   2        1.96        4.59     19.23 o 
   1 -10   2        0.04        0.00     28.20 o 
   2 -10   2        0.21       13.60     14.66 o 
   3 -10   2        0.06        0.00      9.58 o 
   4 -10   2        3.24        0.00     10.62 o 
   5 -10   2        1.12        0.00     17.34 o 
   6 -10   2        4.60        0.00     17.10 o 
   7 -10   2        1.28        2.07     16.41 o 
  -6  -9   2        0.05        0.00     22.87 o 
  -5  -9   2        0.02        0.00     12.06 o 
  -4  -9   2        3.91       20.81     12.18 o 
  -3  -9   2        2.45        0.00     11.08 o 
  -2  -9   2        8.24        2.91     20.53 o 
  -1  -9   2        0.99        3.66     19.63 o 
   0  -9   2        6.61        8.94     10.49 o 
   1  -9   2        5.74        0.00     12.78 o 
   2  -9   2       30.49       37.67     16.68 o 
   3  -9   2       37.85       37.18     11.64 o 
   4  -9   2       30.97       37.21     12.48 o 
   5  -9   2       14.44       39.68     15.88 o 
   6  -9   2       10.16        0.00     20.97 o 
   7  -9   2        5.50       29.04     21.55 o 
   8  -9   2        0.50        0.00     18.23 o 
  -7  -8   2        0.01       17.73     24.72 o 
  -6  -8   2        0.63       11.63     10.11 o 
  -5  -8   2        0.98        0.00      8.26 o 
  -4  -8   2        2.81       28.92     14.46 o 
  -3  -8   2       43.52       32.49     11.34 o 
  -2  -8   2       30.54       24.72     11.78 o 
  -1  -8   2       47.92       37.91     13.79 o 
   0  -8   2      202.32      184.16     21.75 o 
   1  -8   2      213.24      225.98     23.98 o 
   2  -8   2      228.48      232.46     31.19 o 
   3  -8   2       89.01       75.90     16.75 o 
   4  -8   2       50.95       63.89     20.96 o 
   5  -8   2       21.50       41.52     17.73 o 
   6  -8   2        3.86       23.76     17.58 o 
   7  -8   2        0.38       14.43     19.84 o 
   8  -8   2        0.39       25.22     18.13 o 
   9  -8   2        1.31       18.86     19.17 o 
  -7  -7   2        0.44        0.00     21.87 o 
  -6  -7   2        0.62       16.11      8.90 o 
  -5  -7   2       19.18       25.20      9.84 o 
  -4  -7   2      142.47      111.27     15.05 o 
  -3  -7   2        2.60        0.00      8.51 o 
  -2  -7   2      220.83      272.58     21.31 o 
  -1  -7   2      289.23      300.62     24.88 o 
   0  -7   2       61.92       86.50     16.72 o 
   1  -7   2       88.15      159.74     19.07 o 
   2  -7   2        0.06       22.00     15.75 o 
   3  -7   2       21.53       33.10     12.85 o 
   4  -7   2       91.21      102.57     21.21 o 
   5  -7   2        0.58       24.07     16.51 o 
   6  -7   2        0.50        9.37     12.43 o 
   7  -7   2        3.92       16.36     17.46 o 
   8  -7   2        2.60        0.00     22.91 o 
   9  -7   2        0.30       15.58     14.38 o 
  -8  -6   2        5.42        0.00     23.62 o 
  -7  -6   2       19.19       65.84     25.86 o 
  -6  -6   2       41.42       42.99     10.41 o 
  -5  -6   2       46.66       32.95      8.89 o 
  -4  -6   2      126.50      160.37     15.98 o 
  -3  -6   2       37.62       33.43      5.83 o 
  -2  -6   2       40.93       63.39      7.20 o 
  -1  -6   2       17.31       23.00      7.82 o 
   0  -6   2       70.85       73.95     13.00 o 
   1  -6   2        3.30        6.36      7.93 o 
   2  -6   2       83.79       82.80      8.67 o 
   3  -6   2        1.62       16.33      8.09 o 
   4  -6   2       26.66       26.96     12.88 o 
   5  -6   2      231.90      242.72     30.08 o 
   6  -6   2       39.80       35.53     14.66 o 
   7  -6   2       16.49       22.11     16.78 o 
   8  -6   2       25.48       38.83     10.73 o 
   9  -6   2        3.93        0.00     12.95 o 
  -9  -5   2        2.90       15.21     19.44 o 
  -8  -5   2        2.38       34.50     24.18 o 
  -7  -5   2       10.61        0.00      7.55 o 
  -6  -5   2        7.48       20.84      7.62 o 
  -5  -5   2       46.05       39.83      9.32 o 
  -4  -5   2      191.66      203.41     16.53 o 
  -3  -5   2        0.22        7.05      3.94 o 
  -2  -5   2      182.63      227.99     11.47 o 
  -1  -5   2        6.13       11.06      4.35 o 
   0  -5   2      333.75      383.16     22.88 o 
   1  -5   2       98.28      142.42     14.97 o 
   2  -5   2      638.38      569.33     37.22 o 
   3  -5   2      463.06      458.11     33.20 o 
   4  -5   2      729.53      674.46     41.98 o 
   5  -5   2       69.76       50.33     16.00 o 
   6  -5   2      124.82      146.29     22.05 o 
   7  -5   2       31.01       19.94     10.71 o 
   8  -5   2        6.18        8.18     11.49 o 
   9  -5   2        2.36        0.70     12.53 o 
  10  -5   2        0.70       20.11     14.78 o 
  -9  -4   2        0.00       25.48     21.23 o 
  -8  -4   2        2.11        8.68      9.99 o 
  -7  -4   2        9.15       21.14      7.18 o 
  -6  -4   2        0.18        2.30      5.29 o 
  -5  -4   2      102.31       92.18      9.29 o 
  -4  -4   2        4.01        3.04      4.10 o 
  -3  -4   2      213.90      171.22     12.86 o 
  -2  -4   2     1464.81     1639.18     26.88 o 
   0  -4   2     5374.84     4917.79     45.55 o 
   1  -4   2     4647.56     5219.09    120.23 o 
   2  -4   2     2861.54     2472.06     76.45 o 
   3  -4   2      942.34      966.28     42.85 o 
   4  -4   2      556.90      515.44     32.28 o 
   5  -4   2       85.85       87.76     15.33 o 
   6  -4   2       12.72       10.20      9.24 o 
   7  -4   2        7.35        0.00      6.18 o 
   8  -4   2        6.78        8.82     10.03 o 
   9  -4   2        0.04        3.21     10.41 o 
  10  -4   2        0.89        3.30     13.35 o 
  -9  -3   2        2.63        1.99     16.81 o 
  -8  -3   2        1.18        0.00     10.80 o 
  -7  -3   2        8.96        8.31      5.54 o 
  -6  -3   2       14.48       18.93      5.21 o 
  -5  -3   2      208.22      229.68     12.26 o 
  -4  -3   2     1110.81     1222.62     29.92 o 
  -3  -3   2     3308.05     3323.90     44.87 o 
  -2  -3   2     3829.60     3833.07     47.06 o 
  -1  -3   2     6180.56     6377.69     46.23 o 
   1  -3   2     5504.15     5412.67     51.11 o 
   2  -3   2     1164.23     1290.25     42.93 o 
   3  -3   2      439.06      404.68     24.55 o 
   4  -3   2      460.70      412.24     26.90 o 
   5  -3   2       31.91       43.59      6.21 o 
   6  -3   2        2.42       15.40      5.91 o 
   7  -3   2       14.07       26.62      6.57 o 
   8  -3   2        1.59        0.00      9.51 o 
   9  -3   2        6.20       17.21      9.20 o 
  10  -3   2        2.14        8.31     14.18 o 
 -10  -2   2        2.04        0.00     15.79 o 
  -9  -2   2        1.19       13.82     10.17 o 
  -8  -2   2       13.17        4.26      9.77 o 
  -7  -2   2        2.16        0.00      6.70 o 
  -6  -2   2      406.51      414.55     21.88 o 
  -5  -2   2      201.01      200.02     13.88 o 
  -4  -2   2     1880.27     2008.72     38.32 o 
  -3  -2   2       12.34       18.31      3.01 o 
  -2  -2   2      102.49       79.10      4.55 o 
  -1  -2   2     1764.89     1729.39     16.35 o 
   0  -2   2     4239.96     4535.36     32.63 o 
   1  -2   2      122.87      116.11      7.56 o 
   2  -2   2      425.48      338.70     18.39 o 
   3  -2   2      324.44      409.31     21.86 o 
   4  -2   2       32.29       24.47      4.06 o 
   5  -2   2       13.44        3.65      4.66 o 
   6  -2   2      317.96      340.90     20.10 o 
   7  -2   2       12.42        6.67      5.55 o 
   8  -2   2       54.92       68.51     15.40 o 
   9  -2   2        9.44        4.11      8.61 o 
  10  -2   2        3.99        9.31     14.27 o 
 -10  -1   2        0.75       18.96     13.79 o 
  -9  -1   2       20.13       24.15      9.87 o 
  -8  -1   2        9.99        7.11      6.52 o 
  -7  -1   2      599.71      663.44     29.05 o 
  -6  -1   2       13.80       23.45      7.89 o 
  -5  -1   2      839.94      765.91     16.32 o 
  -4  -1   2      842.66      903.73     15.40 o 
  -3  -1   2     1007.99     1017.67     13.61 o 
  -2  -1   2     5017.66     5170.33     43.68 o 
   0  -1   2      339.23      295.30      5.52 o 
   1  -1   2        2.52        0.05      1.58 o 
   2  -1   2     3145.72     3302.84     50.75 o 
   3  -1   2      961.22     1204.98     20.55 o 
   4  -1   2     2514.30     2588.58     35.37 o 
   5  -1   2     1623.89     1648.42     34.64 o 
   6  -1   2      224.25      227.48     13.74 o 
   7  -1   2      174.33      151.96     15.95 o 
   8  -1   2       12.03       24.07      8.74 o 
   9  -1   2       12.38       11.53     15.05 o 
  10  -1   2        0.01        3.05     12.59 o 
 -10   0   2        2.16       24.30     16.56 o 
  -9   0   2        0.74       13.74      7.89 o 
  -8   0   2       20.19       19.51      8.23 o 
  -7   0   2       75.16       96.69     11.65 o 
  -6   0   2        0.67        5.65      3.36 o 
  -5   0   2      165.15      192.47      8.49 o 
  -4   0   2      168.16      206.59      7.44 o 
  -3   0   2     1842.85     1686.63     13.50 o 
  -2   0   2    15387.61    14004.21     55.23 o 
  -1   0   2      994.84     1010.29     11.61 o 
   0   0   2     2114.67     2390.02     14.01 o 
   1   0   2      419.45      459.46      7.12 o 
   2   0   2     8710.04     8770.99     31.54 o 
   3   0   2      664.98      642.01     10.16 o 
   4   0   2     1037.52     1012.49     29.95 o 
   5   0   2       32.51       26.13      7.12 o 
   6   0   2       30.68       31.85      6.17 o 
   7   0   2        0.07        0.00      5.23 o 
   8   0   2        2.73        2.21      6.83 o 
   9   0   2        0.39        0.00     15.16 o 
  10   0   2        0.85        0.00     16.45 o 
 -10   1   2        0.00        2.84     12.22 o 
  -9   1   2        2.15        0.00     10.25 o 
  -8   1   2        0.80        8.86      7.49 o 
  -7   1   2       22.95       15.55      4.20 o 
  -6   1   2       26.41       35.91      5.09 o 
  -5   1   2      314.85      237.77     10.67 o 
  -4   1   2     2464.12     2365.95     19.85 o 
  -3   1   2     1224.52     1201.12     16.44 o 
  -2   1   2     3044.98     3243.03     28.36 o 
  -1   1   2    14190.33    13787.25     93.24 o 
   1   1   2    43991.47    44110.33    549.32 o 
   2   1   2     1535.07     1401.90     17.89 o 
   3   1   2     2767.40     2790.84     23.40 o 
   4   1   2      533.01      496.28     10.52 o 
   5   1   2      209.19      185.16     12.05 o 
   6   1   2      145.74      126.74      8.52 o 
   7   1   2       21.16       30.71      7.10 o 
   8   1   2        4.11        0.00      8.72 o 
   9   1   2        0.34        0.00     12.52 o 
 -10   2   2        2.57       10.10     12.16 o 
  -9   2   2        2.67        3.25      9.34 o 
  -8   2   2       57.58       53.03     12.94 o 
  -7   2   2       26.45       42.72      6.00 o 
  -6   2   2      700.88      644.94     17.73 o 
  -5   2   2      299.55      378.81     12.49 o 
  -4   2   2      342.82      283.80      9.74 o 
  -3   2   2      595.00      518.30     19.64 o 
  -2   2   2      128.83      113.34      6.00 o 
  -1   2   2      655.45      813.25     15.22 o 
   0   2   2     1221.26     1149.55     24.75 o 
   1   2   2      527.43      510.95     22.70 o 
   2   2   2       92.15      104.17      8.33 o 
   3   2   2      992.16      964.24     20.77 o 
   4   2   2      251.24      265.32      8.05 o 
   5   2   2       62.11       63.91      5.97 o 
   6   2   2      283.38      285.67     13.25 o 
   7   2   2        0.95        0.00     12.70 o 
   8   2   2       19.43        9.00     10.04 o 
   9   2   2        0.71        8.49     15.06 o 
 -10   3   2        2.97        0.00      9.43 o 
  -9   3   2       11.88       18.56      7.81 o 
  -8   3   2        5.04        8.27      6.18 o 
  -7   3   2       99.35      129.86      9.38 o 
  -6   3   2        4.21        2.90      4.13 o 
  -5   3   2      411.62      357.38     12.60 o 
  -4   3   2      294.56      217.39     14.97 o 
  -3   3   2     1007.60     1080.47     32.00 o 
  -2   3   2      918.32      953.60     27.95 o 
  -1   3   2      218.31      261.77     14.15 o 
   0   3   2       16.23       15.33      4.64 o 
   2   3   2      236.50      227.93      9.78 o 
   3   3   2      260.62      253.37     11.80 o 
   4   3   2      821.70      867.02     23.99 o 
   5   3   2      146.02      164.65     15.50 o 
   6   3   2       29.79       22.42      8.49 o 
   7   3   2       75.37       97.53     14.95 o 
   8   3   2        0.06       16.00      7.29 o 
   9   3   2       11.10        3.72      7.84 o 
 -10   4   2        1.96        7.23     14.66 o 
  -9   4   2        3.20        0.00      8.31 o 
  -8   4   2        2.29        1.37      5.06 o 
  -6   4   2        3.21       12.06      4.52 o 
  -5   4   2       19.56       36.84      8.78 o 
  -4   4   2       81.44      129.23     13.68 o 
  -3   4   2       98.20       96.49     11.54 o 
  -2   4   2     1341.16     1521.57     36.75 o 
  -1   4   2       10.22        6.60      3.61 o 
   0   4   2     4687.69     4390.35     67.98 o 
   1   4   2      341.37      306.35     23.32 o 
   2   4   2     2775.36     2663.18     67.47 o 
   3   4   2      368.33      410.34     16.00 o 
   4   4   2      273.88      207.53     13.01 o 
   5   4   2       23.52       19.77      5.73 o 
   6   4   2       20.67       14.48      6.62 o 
   7   4   2        0.09        0.00      6.91 o 
   8   4   2        1.21        0.00      8.52 o 
 -10   5   2        0.11        0.00     10.15 o 
  -9   5   2        1.53       16.81      9.18 o 
  -8   5   2        1.74        6.96      5.47 o 
  -7   5   2        0.22        0.00      4.77 o 
  -6   5   2       11.46       17.17      5.18 o 
  -5   5   2       67.69       81.14     13.24 o 
  -4   5   2      248.62      222.07     18.43 o 
  -3   5   2      358.07      478.27     33.03 o 
  -2   5   2     1062.79      865.78     29.79 o 
  -1   5   2     1559.65     1800.75     35.92 o 
   0   5   2        4.28       14.92      7.37 o 
   1   5   2     1034.82     1150.25     49.70 o 
   2   5   2       44.14       64.65     14.06 o 
   3   5   2       91.67       96.58     13.13 o 
   4   5   2      103.16      108.98     14.62 o 
   5   5   2       15.23        8.98      6.31 o 
   6   5   2       11.00        5.45      7.51 o 
   7   5   2        1.09        0.00      8.25 o 
   8   5   2        0.03        3.89     10.32 o 
 -10   6   2        0.40        0.00      7.35 o 
  -9   6   2        1.26        0.00      8.05 o 
  -8   6   2        9.92        4.49      8.51 o 
  -7   6   2       26.07       34.73      7.72 o 
  -6   6   2       53.43       49.65     15.82 o 
  -5   6   2      120.27      128.85     15.56 o 
  -4   6   2      665.04      604.07     30.43 o 
  -3   6   2       80.65      104.83     12.26 o 
  -2   6   2      136.74      133.78     13.26 o 
  -1   6   2      100.85       81.91      9.01 o 
   0   6   2        6.70        0.00      7.50 o 
   1   6   2       11.59        0.00      8.28 o 
   2   6   2       19.90        4.60     11.23 o 
   3   6   2       37.34       48.78     14.96 o 
   4   6   2        6.04        9.32     10.30 o 
   5   6   2        0.27        0.00     10.15 o 
   6   6   2        8.11       19.94     10.77 o 
   7   6   2        1.50        0.00     10.48 o 
  -9   7   2        2.04       11.16      9.59 o 
  -8   7   2        2.63        1.57      7.27 o 
  -7   7   2        9.96        9.23     32.92 o 
  -6   7   2       35.90       20.78      9.89 o 
  -5   7   2       20.27       35.56      8.75 o 
  -4   7   2       27.95       28.77      9.44 o 
  -3   7   2        0.92        0.00      6.72 o 
  -2   7   2        6.54        0.00      5.87 o 
   1   7   2        1.27        0.29     10.17 o 
   2   7   2       14.15       28.82     12.67 o 
   3   7   2       11.49       15.00     13.01 o 
   4   7   2       43.99       46.38     15.87 o 
   5   7   2       32.58       21.19     14.75 o 
   6   7   2        1.72        0.00     13.51 o 
   7   7   2        3.64        0.00     17.77 o 
  -9   8   2        0.80        1.73     11.12 o 
  -8   8   2        4.88        0.00     11.72 o 
  -7   8   2        0.20        0.00     17.75 o 
  -6   8   2        0.16        0.00      9.89 o 
  -5   8   2        1.66        3.66      8.72 o 
  -4   8   2        0.75        0.00      6.82 o 
  -3   8   2        8.95        9.72     18.85 o 
  -2   8   2        5.69       13.11      7.15 o 
  -1   8   2       22.77       12.28     10.49 o 
   0   8   2       69.79       77.72     16.75 o 
   1   8   2       67.87      109.66     18.19 o 
   2   8   2       44.75       41.86     21.43 o 
   3   8   2       28.95       10.53     10.98 o 
   4   8   2       44.20       31.24     15.52 o 
   5   8   2        1.23        9.95     13.37 o 
   6   8   2        0.23        0.00     17.79 o 
  -8   9   2        0.01        0.00     12.19 o 
  -7   9   2        0.92        0.00     18.58 o 
  -6   9   2        2.95        0.00     12.43 o 
  -5   9   2        1.26        0.00      8.97 o 
  -4   9   2        6.70        4.96     18.83 o 
  -3   9   2       21.08       44.62     19.93 o 
  -2   9   2       36.58       31.30     21.04 o 
  -1   9   2       30.09       59.78     20.78 o 
   0   9   2       15.22        0.00     10.66 o 
   1   9   2       39.20       38.70     13.90 o 
   2   9   2        1.41        0.00     10.57 o 
   3   9   2        1.76        0.00     27.54 o 
   4   9   2        2.34        3.41     15.74 o 
   5   9   2        0.11        3.90     14.94 o 
  -7  10   2        1.09        0.00     19.42 o 
  -6  10   2        1.16       20.16     18.79 o 
  -5  10   2        4.71        1.87     18.66 o 
  -4  10   2        8.29       15.78     17.99 o 
  -3  10   2        5.72       18.80     21.34 o 
  -2  10   2        2.91        0.00     20.92 o 
  -1  10   2        2.78        3.74     19.35 o 
   0  10   2        2.32        0.00     11.90 o 
   1  10   2        1.55       13.25     12.68 o 
   2  10   2        0.73        5.93     11.35 o 
   3  10   2        0.08        0.00     12.36 o 
   4  10   2        0.01       10.30     12.63 o 
  -6  11   2        0.58        0.00     22.09 o 
  -5  11   2        0.19        0.00     15.02 o 
  -4  11   2        1.73       16.34     15.46 o 
  -3  11   2        0.01        0.00     26.49 o 
  -2  11   2        0.10        0.00     15.67 o 
  -1  11   2        0.02        0.00     24.12 o 
   0  11   2        0.26        0.00     12.32 o 
   1  11   2        0.08       12.27     14.03 o 
   2  11   2        0.28        0.00     13.58 o 
  -4  12   2        0.01        7.60     16.67 o 
  -3  12   2        0.04       16.11     18.98 o 
  -2  12   2        0.17       17.03     20.34 o 
  -1  12   2        0.49        5.73     18.07 o 
  -2 -12   3        1.33        5.65     12.53 o 
  -1 -12   3        0.74        0.00     45.61 o 
   0 -12   3        1.34        8.30     13.45 o 
   1 -12   3        4.31       15.32     19.88 o 
   2 -12   3        1.96       11.59     12.24 o 
   3 -12   3        1.74        0.73     10.92 o 
   4 -12   3        0.95        0.00     21.22 o 
   5 -12   3        0.49        0.01     18.17 o 
  -4 -11   3        0.36       22.46     14.59 o 
  -3 -11   3        4.18        0.00     32.59 o 
  -2 -11   3        6.16        0.00     12.37 o 
  -1 -11   3        5.94       26.03     14.90 o 
   0 -11   3        4.96        0.00     14.59 o 
   1 -11   3        4.12        0.00     13.42 o 
   2 -11   3        0.31        0.00     13.64 o 
   3 -11   3        0.45        4.43     11.49 o 
   4 -11   3        0.57        0.01     16.04 o 
   5 -11   3        0.42        6.25     16.35 o 
   6 -11   3        0.13       20.51     20.87 o 
  -5 -10   3        2.34       57.75     29.95 o 
  -4 -10   3        2.87        8.42     14.09 o 
  -3 -10   3        5.50        0.00     13.37 o 
  -2 -10   3        1.36       12.42     11.46 o 
  -1 -10   3        0.31        6.26     10.56 o 
   0 -10   3        0.04       11.05     12.61 o 
   1 -10   3        3.56        0.00     21.40 o 
   2 -10   3        1.12        5.94     13.69 o 
   3 -10   3        3.24        3.09      9.77 o 
   4 -10   3        2.95       18.08     14.66 o 
   5 -10   3        0.09        0.00     19.48 o 
   6 -10   3        4.26        7.80     15.33 o 
   7 -10   3        1.09        0.00     15.80 o 
  -6  -9   3        0.37        0.00     19.29 o 
  -5  -9   3        0.43        2.25      9.97 o 
  -4  -9   3        0.02        0.00      9.91 o 
  -3  -9   3        1.49        0.00     10.49 o 
  -2  -9   3        3.90        0.00     10.49 o 
  -1  -9   3        5.55        1.13     13.21 o 
   0  -9   3        4.95        0.00     10.51 o 
   1  -9   3        1.69        0.00     10.06 o 
   2  -9   3       39.91       16.31     12.31 o 
   3  -9   3       31.85       22.65     10.42 o 
   4  -9   3       21.55       36.07     15.05 o 
   5  -9   3       22.73       30.57     17.18 o 
   6  -9   3       13.67       15.54     15.82 o 
   7  -9   3        4.94        0.00     17.97 o 
   8  -9   3        0.66        0.00     20.31 o 
  -7  -8   3        0.02       13.86     24.32 o 
  -6  -8   3        2.19        0.00     21.14 o 
  -5  -8   3        0.21        0.00     21.23 o 
  -3  -8   3        7.96        5.02     12.69 o 
  -2  -8   3        1.59        3.22      8.59 o 
  -1  -8   3       35.09       28.39     16.63 o 
   0  -8   3       96.63       90.19     16.74 o 
   1  -8   3      329.98      347.63     28.92 o 
   2  -8   3       89.25       84.69     21.70 o 
   3  -8   3       82.55       86.09     15.13 o 
   4  -8   3       82.13       86.59     21.86 o 
   5  -8   3       10.63       18.13     13.25 o 
   6  -8   3        3.02       11.66     15.70 o 
   7  -8   3        1.16        0.00     20.39 o 
   8  -8   3        1.51       14.61     17.71 o 
   9  -8   3        0.10        0.00     20.04 o 
  -8  -7   3        0.13       11.22     24.51 o 
  -7  -7   3        0.05        5.91     18.96 o 
  -6  -7   3        1.27       10.64     16.33 o 
  -5  -7   3       11.42       13.16     17.48 o 
  -4  -7   3       29.16       28.54      8.97 o 
  -3  -7   3        9.25        3.79     13.10 o 
  -2  -7   3      863.25      912.14     27.48 o 
  -1  -7   3      280.64      273.51     18.35 o 
   0  -7   3      311.13      270.69     23.47 o 
   1  -7   3      154.71      151.50     17.81 o 
   2  -7   3      202.11      233.06     19.97 o 
   3  -7   3        0.62        0.00     15.61 o 
   4  -7   3        0.41        4.49     12.36 o 
   5  -7   3       19.92       31.37     15.43 o 
   6  -7   3        0.36        0.00     14.48 o 
   7  -7   3        1.63       16.74     16.20 o 
   8  -7   3        1.54       29.20     20.44 o 
   9  -7   3        0.56        0.00     17.86 o 
  -8  -6   3        0.20       38.63     23.85 o 
  -7  -6   3        8.50        0.00     15.46 o 
  -6  -6   3        1.65        0.00      8.44 o 
  -5  -6   3       91.67      115.70     14.43 o 
  -4  -6   3       66.63       77.80     19.60 o 
  -3  -6   3      296.12      315.11     15.11 o 
  -2  -6   3      118.00      108.49      9.60 o 
  -1  -6   3        1.72        0.72      4.46 o 
   0  -6   3        8.95        5.46      7.41 o 
   1  -6   3       76.89       78.33     17.17 o 
   2  -6   3      173.53      230.30     20.65 o 
   3  -6   3        3.55        4.90     11.13 o 
   4  -6   3        8.60       15.00     14.95 o 
   5  -6   3        1.12        0.00     11.79 o 
   6  -6   3        2.06        1.58     13.05 o 
   7  -6   3       18.70       11.58     15.73 o 
   8  -6   3       11.03        6.33     12.20 o 
   9  -6   3        4.17        0.00     14.47 o 
  -9  -5   3        0.88       32.50     25.32 o 
  -8  -5   3       12.70        7.86     18.20 o 
  -7  -5   3        0.30        0.82      8.66 o 
  -6  -5   3      106.45       96.97     11.19 o 
  -5  -5   3        6.37       15.63      7.40 o 
  -4  -5   3       50.56       59.43      9.25 o 
  -3  -5   3      125.27      137.38      9.54 o 
  -2  -5   3       34.80       41.14      6.46 o 
  -1  -5   3      381.13      405.27     15.77 o 
   0  -5   3       33.37       52.24      5.92 o 
   1  -5   3     1008.80     1221.09     41.09 o 
   2  -5   3       38.78       39.19      8.27 o 
   3  -5   3      407.22      373.91     29.60 o 
   4  -5   3      466.47      496.94     34.80 o 
   5  -5   3      118.07      126.38     19.66 o 
   6  -5   3      320.32      348.71     33.19 o 
   7  -5   3       48.01       48.11      9.86 o 
   8  -5   3       17.81       12.25     11.16 o 
   9  -5   3        3.23        2.61     12.54 o 
  10  -5   3        1.40        0.00     18.30 o 
  -9  -4   3        1.71       21.20     11.72 o 
  -8  -4   3        0.82        0.00      8.66 o 
  -7  -4   3        3.59       10.14      7.85 o 
  -6  -4   3       16.35       19.91      5.92 o 
  -5  -4   3       19.00       15.89      5.25 o 
  -4  -4   3      154.76      131.36      9.92 o 
  -3  -4   3      560.32      548.05     18.02 o 
  -2  -4   3      324.18      338.99     16.22 o 
  -1  -4   3     3006.84     3105.56     38.61 o 
   0  -4   3       11.83        9.25      3.38 o 
   1  -4   3     2953.82     2755.16     34.92 o 
   2  -4   3      236.68      254.07     21.77 o 
   3  -4   3     1268.99     1140.56     46.44 o 
   4  -4   3      582.38      521.23     33.71 o 
   5  -4   3      127.46      115.96     17.17 o 
   6  -4   3       51.39       43.20      8.05 o 
   7  -4   3        6.06        8.23      5.67 o 
   8  -4   3        0.49       16.31     11.88 o 
   9  -4   3        0.39        0.00     11.18 o 
  10  -4   3        0.38       24.18     17.99 o 
  -9  -3   3        1.64        0.00      9.21 o 
  -8  -3   3        0.40        0.00     10.98 o 
  -7  -3   3        1.30        2.54      4.71 o 
  -6  -3   3       13.19       17.80      5.75 o 
  -5  -3   3       81.55       80.11      8.65 o 
  -4  -3   3      700.84      638.36     20.68 o 
  -3  -3   3      530.66      510.22     13.83 o 
  -2  -3   3     3909.97     3651.63     37.71 o 
   0  -3   3    10779.89    12100.52     63.57 o 
   1  -3   3       33.02       46.72      5.12 o 
   2  -3   3     4324.07     4454.56     77.63 o 
   3  -3   3      558.67      566.24     29.75 o 
   4  -3   3      372.94      335.48     25.62 o 
   5  -3   3      132.22      125.17      9.88 o 
   6  -3   3       10.21        9.77      4.54 o 
   7  -3   3        0.07       10.64      9.97 o 
   8  -3   3        3.51       17.11     11.86 o 
   9  -3   3        6.59        0.00     12.92 o 
  10  -3   3        1.53        6.06     13.01 o 
 -10  -2   3        0.02        3.75     15.79 o 
  -9  -2   3       10.62       20.11     13.33 o 
  -8  -2   3        0.67        1.42     10.49 o 
  -7  -2   3      351.75      392.72     23.90 o 
  -6  -2   3       59.17       56.44      9.05 o 
  -5  -2   3      948.39      982.42     25.63 o 
  -4  -2   3      598.05      508.97     20.23 o 
  -2  -2   3     3667.14     3557.40     28.25 o 
  -1  -2   3       26.02       27.83      3.49 o 
   0  -2   3      406.97      486.08     12.80 o 
   1  -2   3      304.84      249.75     11.48 o 
   2  -2   3      487.65      596.21     25.75 o 
   3  -2   3      215.63      299.13     20.29 o 
   4  -2   3      357.25      384.74     14.54 o 
   5  -2   3      880.70      877.07     23.94 o 
   6  -2   3        0.13        5.23      3.84 o 
   7  -2   3      150.51      181.92     23.12 o 
   8  -2   3       10.79        8.25      9.30 o 
   9  -2   3       14.01       24.47      9.73 o 
  10  -2   3        0.76       18.23     14.27 o 
 -10  -1   3        2.05       50.68     21.55 o 
  -9  -1   3        3.24        0.00      8.97 o 
  -8  -1   3       84.39       88.85     22.61 o 
  -7  -1   3        4.59       15.75      7.06 o 
  -6  -1   3      324.17      340.83     11.77 o 
  -5  -1   3      187.44      167.44      7.44 o 
  -4  -1   3     1332.98     1199.09     16.25 o 
  -3  -1   3     1534.34     1431.40     19.54 o 
  -2  -1   3      106.35      100.48      3.55 o 
  -1  -1   3     5824.82     6237.80     26.90 o 
   0  -1   3     1501.87     1531.71     13.93 o 
   2  -1   3       67.39       73.21      3.90 o 
   3  -1   3     1442.17     1493.31     15.89 o 
   4  -1   3     1336.07     1425.95     25.44 o 
   5  -1   3      109.14      110.87      8.74 o 
   6  -1   3      340.30      328.53     13.55 o 
   7  -1   3       18.58       21.48     12.12 o 
   8  -1   3       52.34       53.99     15.68 o 
   9  -1   3        0.05        0.00      7.85 o 
  10  -1   3        3.04       27.48     17.03 o 
 -10   0   3        1.27        0.00      8.93 o 
  -9   0   3       10.54        7.00      7.46 o 
  -8   0   3        7.43        0.00     12.15 o 
  -7   0   3        1.21        0.00      6.07 o 
  -5   0   3       39.02       52.37      5.80 o 
  -4   0   3     1859.04     1802.93     16.40 o 
  -3   0   3     1751.15     1721.09     17.38 o 
  -2   0   3     1031.03     1285.98     17.61 o 
  -1   0   3    15928.56    15869.15     71.27 o 
   0   0   3      201.15      269.66      5.84 o 
   1   0   3    71691.43    71689.55    901.34 o 
   2   0   3     1883.87     1682.99     19.85 o 
   3   0   3     4332.71     4354.97     27.69 o 
   4   0   3     1086.10     1021.13     15.40 o 
   5   0   3      186.21      183.00      9.47 o 
   6   0   3      100.97       93.69     11.30 o 
   7   0   3       24.35       31.35      8.59 o 
   8   0   3        0.90       11.13      7.86 o 
   9   0   3        1.34        0.00     17.05 o 
 -10   1   3        0.45        0.85      7.91 o 
  -9   1   3        0.01        9.77      8.69 o 
  -8   1   3        1.67        7.93      6.83 o 
  -7   1   3        0.28        0.00      9.75 o 
  -6   1   3        7.79       13.42      3.60 o 
  -5   1   3       47.69       44.12      3.24 o 
  -4   1   3      272.12      228.93      6.62 o 
  -3   1   3      533.24      578.19     12.79 o 
  -2   1   3     5277.74     5315.41     42.17 o 
  -1   1   3     3899.75     4265.31     50.12 o 
   0   1   3    17779.50    17484.77     87.29 o 
   1   1   3     2714.36     2485.64     35.08 o 
   2   1   3     2631.04     2524.92     26.86 o 
   3   1   3     1775.84     1658.23     29.93 o 
   4   1   3      707.38      637.18     16.26 o 
   5   1   3      410.43      407.84     15.41 o 
   6   1   3       22.42       24.37      7.74 o 
   7   1   3       12.09       11.60      6.04 o 
   8   1   3        0.98        0.00     12.83 o 
   9   1   3        0.94        9.62     14.32 o 
 -10   2   3        1.08        0.00      8.82 o 
  -9   2   3        5.07        0.00     17.56 o 
  -8   2   3        0.09        1.10      7.44 o 
  -7   2   3      127.19      104.21      8.49 o 
  -6   2   3      230.08      297.70     12.13 o 
  -5   2   3      921.73      855.54     18.63 o 
  -4   2   3     1628.77     1660.08     24.84 o 
  -3   2   3     7211.49     7692.00     87.62 o 
  -2   2   3     3535.55     3507.47     41.70 o 
   0   2   3      781.04      898.37     22.67 o 
   1   2   3      175.41      175.97      7.31 o 
   2   2   3      308.27      317.75     14.92 o 
   3   2   3      137.18      131.58      7.42 o 
   4   2   3      344.07      328.41     11.86 o 
   5   2   3      200.00      212.42     12.85 o 
   6   2   3       14.63       17.79      5.49 o 
   7   2   3       95.14      108.69     11.50 o 
   8   2   3        0.05       10.06      7.19 o 
 -10   3   3        1.78        0.99      8.75 o 
  -9   3   3        5.68        6.33      6.96 o 
  -8   3   3       36.16       64.85      9.84 o 
  -7   3   3       67.68       53.70      6.79 o 
  -6   3   3      235.83      275.01     12.32 o 
  -5   3   3       19.77       24.42      4.63 o 
  -4   3   3      285.82      238.82     14.05 o 
  -3   3   3      648.04      505.11     15.38 o 
  -2   3   3      146.09      188.54      9.65 o 
  -1   3   3      422.10      571.94     28.35 o 
   0   3   3      444.94      439.21     19.15 o 
   1   3   3       49.24       42.15      4.18 o 
   2   3   3        2.42        5.25      2.86 o 
   3   3   3      264.12      260.27     12.47 o 
   4   3   3      252.05      252.80     10.45 o 
   5   3   3       14.04        9.78      7.20 o 
   6   3   3      242.89      250.11     20.14 o 
   7   3   3        6.02        0.85      7.62 o 
   8   3   3       27.90       11.87      8.33 o 
   9   3   3        0.07        9.52     18.78 o 
 -10   4   3        1.35        0.00     12.27 o 
  -9   4   3        6.81        8.89      7.23 o 
  -8   4   3       12.56       12.56      6.52 o 
  -7   4   3        5.92        6.89      4.61 o 
  -6   4   3        0.03        0.86      4.26 o 
  -3   4   3      193.73      186.98      9.43 o 
  -2   4   3      293.09      273.79      9.03 o 
  -1   4   3      814.89      766.96     37.44 o 
   0   4   3       24.33       24.44      6.49 o 
   1   4   3     1614.38     1585.14     53.80 o 
   2   4   3      366.09      377.77     15.44 o 
   3   4   3      770.00      717.99     21.68 o 
   4   4   3      210.01      226.32     15.34 o 
   5   4   3      197.42      189.08     14.01 o 
   6   4   3       16.91       26.85      8.23 o 
   7   4   3        6.22        0.00      7.02 o 
   8   4   3        0.19        0.00     14.69 o 
 -10   5   3        0.36       23.60      9.91 o 
  -9   5   3        0.85        0.62     10.19 o 
  -8   5   3        2.11        0.00      6.44 o 
  -7   5   3        0.88        3.36      4.89 o 
  -6   5   3       26.50       14.50      6.99 o 
  -5   5   3       90.55       74.69      8.39 o 
  -4   5   3       76.69       98.06     11.39 o 
  -3   5   3      263.03      178.78     10.83 o 
  -2   5   3      834.83      935.05     42.30 o 
  -1   5   3      502.56      381.02     23.01 o 
   0   5   3     1230.28     1309.28     41.72 o 
   1   5   3      628.75      636.50     38.89 o 
   2   5   3      669.05      794.08     44.07 o 
   3   5   3        4.35        0.00      9.98 o 
   4   5   3       74.71       68.40     10.25 o 
   5   5   3       16.45       11.48      6.37 o 
   6   5   3        0.06        0.00      7.22 o 
   7   5   3        1.97        7.23      7.15 o 
   8   5   3        0.80        1.19      8.97 o 
 -10   6   3        0.07        0.00      8.25 o 
  -9   6   3        1.26        5.15      9.11 o 
  -8   6   3        4.26       13.55      8.86 o 
  -7   6   3       11.57        4.18      6.02 o 
  -6   6   3       17.82       24.61      7.23 o 
  -5   6   3       46.32       27.85      6.20 o 
  -4   6   3       97.61      107.35      8.56 o 
  -3   6   3       26.90       45.40      9.75 o 
  -2   6   3      182.59      189.60     16.05 o 
  -1   6   3       83.41       88.28      9.46 o 
   0   6   3       86.83       53.00     17.76 o 
   2   6   3       53.11       71.62     16.18 o 
   3   6   3        0.50        1.49      9.27 o 
   4   6   3       13.68       17.29     12.91 o 
   5   6   3        2.84       14.20     11.66 o 
   6   6   3        0.80        0.00     15.14 o 
   7   6   3        4.87        0.01     12.74 o 
  -9   7   3        1.90       11.74     10.11 o 
  -8   7   3        4.52       10.01     10.21 o 
  -7   7   3        9.10        0.00      9.26 o 
  -6   7   3       38.86       53.47     12.97 o 
  -5   7   3       14.72       22.87     10.17 o 
  -4   7   3        5.45        0.00      9.12 o 
  -3   7   3      256.88      315.79     22.68 o 
  -2   7   3        0.09        7.24      6.79 o 
  -1   7   3        4.50        8.38      5.88 o 
   0   7   3        0.48        2.29      9.91 o 
   1   7   3        0.66        2.86      7.67 o 
   2   7   3        1.39       22.29     13.03 o 
   3   7   3       17.25       19.54     14.93 o 
   4   7   3       41.42       46.13     17.33 o 
   5   7   3        0.99        0.00     16.40 o 
   6   7   3        7.83       36.23     18.00 o 
  -9   8   3        0.38        0.00     12.75 o 
  -8   8   3        0.90        0.00     17.87 o 
  -7   8   3        0.05        2.20      8.93 o 
  -6   8   3        0.67        6.96     14.20 o 
  -5   8   3        5.74       20.23      9.44 o 
  -4   8   3        0.04        0.00      7.99 o 
  -3   8   3        3.30        0.00      6.07 o 
  -2   8   3        5.51        0.00     12.44 o 
  -1   8   3       12.62       11.28     10.27 o 
   0   8   3       10.49        0.45     10.64 o 
   1   8   3       27.12       26.22     12.21 o 
   2   8   3       23.58       41.66     13.18 o 
   3   8   3       28.20       36.46     16.03 o 
   4   8   3        2.36        0.00     13.93 o 
   5   8   3        0.10        0.00     13.77 o 
   6   8   3        2.94        0.00     14.44 o 
  -8   9   3        0.19        9.59      9.97 o 
  -7   9   3        4.55        0.00     10.77 o 
  -6   9   3        0.40        7.27      8.73 o 
  -5   9   3        0.68        4.41     11.67 o 
  -4   9   3        7.89       18.72     19.05 o 
  -3   9   3       22.65        0.00     18.40 o 
  -2   9   3       21.55       51.81     23.43 o 
  -1   9   3       25.21       15.34     19.16 o 
   0   9   3       50.30       44.22     15.87 o 
   1   9   3       11.67       23.04     30.42 o 
   2   9   3        6.20       10.91     12.02 o 
   3   9   3        1.56        0.00     10.27 o 
   4   9   3        0.03        5.92     14.99 o 
   5   9   3        1.82        0.00     18.77 o 
  -7  10   3        0.19        0.00     23.35 o 
  -6  10   3        1.30        0.00     12.33 o 
  -5  10   3        4.30        0.00     20.29 o 
  -4  10   3        4.87       35.41     22.94 o 
  -3  10   3        2.74        9.03     19.50 o 
  -2  10   3        6.56        9.86     16.31 o 
  -1  10   3        2.17       24.63     17.91 o 
   0  10   3        0.59        4.81     23.26 o 
   1  10   3        1.58        0.00     11.80 o 
   2  10   3        0.12        7.57     13.70 o 
   3  10   3        0.03        0.00     23.25 o 
  -6  11   3        0.54        0.00     12.52 o 
  -5  11   3        0.47        0.00     25.55 o 
  -4  11   3        0.67        0.00     17.47 o 
  -3  11   3        0.12       15.60     18.69 o 
  -2  11   3        0.04        0.00     24.29 o 
  -1  11   3        0.00        3.86     19.69 o 
   0  11   3        0.06        0.00     39.42 o 
   1  11   3        0.33        0.00     15.23 o 
   2  11   3        0.00        0.00     16.62 o 
  -2  12   3        0.02        0.00     21.95 o 
  -2 -12   4        0.28       14.89     13.74 o 
  -1 -12   4        0.01       16.60     15.00 o 
   0 -12   4        1.51       15.12     16.02 o 
   1 -12   4        2.29        5.86     10.68 o 
   2 -12   4        2.81        0.00     24.39 o 
   3 -12   4        2.37        0.00     11.56 o 
   4 -12   4        1.75        0.01     19.70 o 
   5 -12   4        0.63       11.95     20.51 o 
  -4 -11   4        0.29        0.00     20.69 o 
  -3 -11   4        4.59        0.00     13.21 o 
  -2 -11   4        1.18        0.00     13.81 o 
  -1 -11   4        9.66       11.02     12.36 o 
   0 -11   4        5.97        1.01     12.86 o 
   1 -11   4        6.54        0.00     11.82 o 
   2 -11   4        1.84        8.39     12.10 o 
   3 -11   4        1.59        0.00     40.68 o 
   4 -11   4        0.16        0.00     19.71 o 
   5 -11   4        0.42        9.00     18.51 o 
   6 -11   4        0.60        0.00     19.90 o 
  -5 -10   4        2.18       16.56     20.83 o 
  -4 -10   4        5.44       11.39     15.33 o 
  -3 -10   4        4.61        0.42     12.74 o 
  -2 -10   4        2.61        0.00      9.96 o 
  -1 -10   4        2.14        0.00     13.37 o 
   0 -10   4        0.51        1.34     10.63 o 
   1 -10   4        3.64       11.98     11.39 o 
   2 -10   4        0.30        0.00     10.24 o 
   3 -10   4        1.78        0.00     13.52 o 
   4 -10   4        0.90        6.68     16.06 o 
   5 -10   4        0.53       14.79     15.21 o 
   6 -10   4        1.43        0.00     15.25 o 
   7 -10   4        1.09        0.00     20.20 o 
  -6  -9   4        1.83        0.00     18.86 o 
  -5  -9   4        1.59        0.00     21.11 o 
  -4  -9   4        0.07        0.00      9.43 o 
  -3  -9   4        0.11        0.00     10.19 o 
  -2  -9   4        7.07        1.62      7.65 o 
  -1  -9   4        6.07        0.00      9.88 o 
   0  -9   4       13.46       28.00     12.58 o 
   1  -9   4        5.35        0.00     11.79 o 
   2  -9   4       10.55        8.07      9.67 o 
   3  -9   4       13.93       13.22      9.42 o 
   4  -9   4       14.36       42.82     19.55 o 
   5  -9   4       26.62       19.75     15.89 o 
   6  -9   4        7.80        7.74     16.05 o 
   7  -9   4        4.42       22.85     17.82 o 
   8  -9   4        1.25        0.00     22.18 o 
  -7  -8   4        0.22        1.36     19.70 o 
  -6  -8   4        0.05        0.00     17.16 o 
  -5  -8   4        3.99        0.00     17.17 o 
  -4  -8   4        3.98        0.00      8.97 o 
  -3  -8   4       57.58       62.91     12.92 o 
  -2  -8   4       22.23       12.27      6.25 o 
  -1  -8   4        5.60        6.09      9.94 o 
   0  -8   4      132.54      145.54     19.63 o 
   1  -8   4      133.52      116.58     18.33 o 
   2  -8   4       73.17       88.52     20.99 o 
   3  -8   4      151.90      150.81     24.96 o 
   4  -8   4       81.00       93.69     21.25 o 
   5  -8   4       14.57       37.17     16.89 o 
   6  -8   4        5.58        0.08     14.35 o 
   7  -8   4        4.32       31.35     22.03 o 
   8  -8   4        1.06       15.90     17.29 o 
  -8  -7   4        0.27        0.00     22.85 o 
  -7  -7   4        0.13       18.03     19.20 o 
  -6  -7   4        0.02        0.00     20.71 o 
  -5  -7   4        0.06        0.00      6.90 o 
  -4  -7   4       13.20        0.00      8.93 o 
  -3  -7   4      293.35      281.04     16.34 o 
  -2  -7   4      419.16      480.13     20.58 o 
  -1  -7   4      417.04      436.62     18.34 o 
   0  -7   4      271.24      287.24     23.63 o 
   1  -7   4      528.10      525.97     31.30 o 
   2  -7   4       71.91       93.81     14.78 o 
   3  -7   4       26.82       28.12     14.94 o 
   4  -7   4        0.35        0.00     14.11 o 
   5  -7   4        6.79        0.00     15.01 o 
   6  -7   4        0.85        0.00     14.63 o 
   7  -7   4        0.38        0.00     13.89 o 
   8  -7   4        0.84        6.59     15.51 o 
   9  -7   4        1.43        2.28     14.63 o 
  -8  -6   4        1.28       11.47     20.26 o 
  -7  -6   4        0.10       18.38     22.48 o 
  -6  -6   4       49.83       56.91     20.73 o 
  -5  -6   4       71.75       67.30     11.66 o 
  -4  -6   4      179.38      210.58     13.37 o 
  -3  -6   4      544.49      555.02     20.87 o 
  -2  -6   4        2.59        8.24      6.67 o 
  -1  -6   4      217.70      252.12     13.60 o 
   1  -6   4      156.82      191.88     14.76 o 
   3  -6   4       39.62       65.04     15.54 o 
   4  -6   4       12.61        5.22     12.48 o 
   5  -6   4       90.48       98.60     20.00 o 
   6  -6   4       86.13       65.91     18.15 o 
   7  -6   4       10.46        0.00     18.50 o 
   8  -6   4        7.80        5.41     13.40 o 
   9  -6   4        3.81       34.02     16.70 o 
  -9  -5   4        2.01        0.00     10.97 o 
  -8  -5   4        1.34        0.00     20.22 o 
  -7  -5   4       47.58       54.47     13.06 o 
  -6  -5   4       40.65       34.87     10.71 o 
  -5  -5   4      126.21      143.15     11.55 o 
  -4  -5   4        0.31        0.00      5.33 o 
  -3  -5   4       50.11       66.15      8.93 o 
  -2  -5   4      394.42      413.88     16.71 o 
  -1  -5   4      501.29      573.39     19.22 o 
   0  -5   4      100.99       64.28      6.36 o 
   1  -5   4      132.25      138.72      9.44 o 
   2  -5   4        0.91        1.64      8.45 o 
   3  -5   4       18.87       13.26      9.75 o 
   4  -5   4      342.62      242.07     26.01 o 
   5  -5   4      321.43      340.31     31.80 o 
   6  -5   4      139.20       95.31     18.29 o 
   7  -5   4       54.92       57.27     16.92 o 
   8  -5   4        8.67        7.25     11.02 o 
   9  -5   4        6.49       19.37     14.60 o 
  -9  -4   4        0.48        0.00     10.38 o 
  -8  -4   4        5.10        8.17     13.73 o 
  -7  -4   4        1.16        0.00      8.09 o 
  -6  -4   4        0.70        3.40     11.13 o 
  -5  -4   4      108.84      105.85     10.22 o 
  -4  -4   4        2.34        8.21      4.39 o 
  -3  -4   4      916.40      835.98     19.01 o 
  -2  -4   4      325.56      350.70     10.66 o 
  -1  -4   4       69.87       62.87      6.26 o 
   0  -4   4     2955.71     2850.79     34.94 o 
   1  -4   4       20.57       23.02      5.36 o 
   2  -4   4     4757.18     4341.19     88.88 o 
   3  -4   4     1606.16     1723.19     58.61 o 
   4  -4   4      618.47      557.84     36.20 o 
   5  -4   4      402.96      386.51     32.00 o 
   6  -4   4       31.42       24.45     12.16 o 
   7  -4   4       18.27       41.08     14.92 o 
   8  -4   4        1.85        0.00     14.23 o 
   9  -4   4        1.31        0.00     12.60 o 
 -10  -3   4        0.34        0.00     17.97 o 
  -9  -3   4        1.55        0.00     11.23 o 
  -8  -3   4        0.80        0.00     11.35 o 
  -7  -3   4        0.95        0.00     10.41 o 
  -6  -3   4        8.10        0.00      5.83 o 
  -5  -3   4        1.00        0.00      2.81 o 
  -4  -3   4       54.78       52.42      5.17 o 
  -3  -3   4       53.31       35.38      3.95 o 
  -2  -3   4      834.69      739.46     15.44 o 
  -1  -3   4     5479.72     5412.87     43.13 o 
   0  -3   4     1221.92     1341.36     17.97 o 
   1  -3   4     7769.79     7781.04     47.08 o 
   2  -3   4      194.07      229.76     18.63 o 
   3  -3   4     2070.41     1934.32     56.62 o 
   4  -3   4       34.90       15.61     10.03 o 
   5  -3   4       77.67       85.27      8.41 o 
   6  -3   4       22.00       30.74     11.25 o 
   7  -3   4        2.34       16.19     11.99 o 
   8  -3   4        0.11       17.55     13.61 o 
   9  -3   4        3.01        0.00     11.83 o 
  10  -3   4        0.14        1.96     14.62 o 
 -10  -2   4        1.26       25.80     14.85 o 
  -9  -2   4        0.15        0.00     10.46 o 
  -8  -2   4       24.86       27.47     11.07 o 
  -7  -2   4        4.01        6.16      8.10 o 
  -6  -2   4      240.38      211.65     16.31 o 
  -5  -2   4      204.48      168.66     13.65 o 
  -4  -2   4     1362.02     1211.19     21.32 o 
  -3  -2   4     4892.74     5003.43     36.77 o 
  -2  -2   4     2102.89     2151.16     17.54 o 
  -1  -2   4     3553.29     3521.41     53.79 o 
   0  -2   4      404.53      450.08      9.42 o 
   1  -2   4       59.99       59.04      5.05 o 
   2  -2   4       65.32       99.87      8.64 o 
   3  -2   4     1424.08     1408.53     48.33 o 
   4  -2   4       90.26       92.56      5.47 o 
   5  -2   4      195.53      200.19      8.91 o 
   6  -2   4       92.43       91.44     15.35 o 
   7  -2   4        0.59        0.00      9.51 o 
   8  -2   4       42.42       47.94     14.11 o 
   9  -2   4        1.78        6.10     13.50 o 
  10  -2   4        4.15        0.00     15.19 o 
 -10  -1   4        0.14        0.00     12.07 o 
  -9  -1   4       20.51       37.69     13.90 o 
  -8  -1   4        2.07        0.00      7.98 o 
  -7  -1   4       23.60       16.26      6.04 o 
  -6  -1   4       30.42       29.04      8.53 o 
  -5  -1   4      749.86      781.55     24.95 o 
  -4  -1   4      167.58      169.35      7.96 o 
  -3  -1   4     1103.09     1269.38     20.15 o 
  -2  -1   4     1106.92     1152.04     18.28 o 
   0  -1   4      116.18       99.26      4.14 o 
   1  -1   4      874.27      955.14     16.88 o 
   2  -1   4       47.74       42.79      4.43 o 
   3  -1   4       61.85       70.79      3.43 o 
   4  -1   4      296.44      294.44      9.04 o 
   5  -1   4      175.20      193.58     10.53 o 
   6  -1   4      167.98      158.73     13.16 o 
   7  -1   4      177.75      224.84     25.84 o 
   8  -1   4        4.43       26.82     12.44 o 
   9  -1   4       13.11       23.93      9.98 o 
 -10   0   4        2.46       18.34     29.50 o 
  -9   0   4        0.62        0.47      7.92 o 
  -8   0   4       21.70       26.13      7.47 o 
  -7   0   4       14.40        3.47      6.99 o 
  -6   0   4      230.17      255.70     14.71 o 
  -5   0   4      210.89      204.59      6.27 o 
  -4   0   4      690.02      696.64     10.37 o 
  -3   0   4     1573.24     1361.32     20.07 o 
  -2   0   4     2141.42     1935.53     17.41 o 
  -1   0   4     5826.40     6621.80     28.14 o 
   0   0   4     5706.18     6493.32     43.69 o 
   1   0   4      282.33      231.89      8.28 o 
   2   0   4     1105.20     1140.27     20.98 o 
   3   0   4     1159.63     1047.49     19.49 o 
   4   0   4     1211.26     1162.94     19.78 o 
   5   0   4      590.57      577.22     14.34 o 
   6   0   4      135.41      144.38     13.71 o 
   7   0   4        6.47        0.00     10.38 o 
   8   0   4        9.56        8.30      9.06 o 
   9   0   4        0.21        0.00     19.64 o 
 -10   1   4        0.37        0.00     12.34 o 
  -9   1   4        2.93        3.30      7.29 o 
  -8   1   4        0.71        0.00      6.00 o 
  -7   1   4       14.30        4.39      6.92 o 
  -6   1   4        1.59        3.35      3.14 o 
  -5   1   4       31.00       27.24      3.00 o 
  -3   1   4     1108.67      977.25     18.51 o 
  -2   1   4      609.13      790.82     15.92 o 
  -1   1   4    14119.62    12605.73     72.97 o 
   0   1   4      370.07      406.76      8.37 o 
   1   1   4     2283.90     1884.04     23.10 o 
   2   1   4      380.19      390.04     13.61 o 
   3   1   4     3348.30     3341.82     35.79 o 
   4   1   4      298.57      277.56     11.24 o 
   5   1   4      137.52      120.55     11.81 o 
   6   1   4       27.14       23.06      7.42 o 
   7   1   4        6.40       11.07      7.46 o 
   8   1   4        2.95        0.00      8.88 o 
   9   1   4        8.10        0.00     13.84 o 
 -10   2   4        2.30        0.00     11.62 o 
  -9   2   4        0.07        0.95      8.39 o 
  -8   2   4       24.84       23.31      6.94 o 
  -7   2   4       13.48       14.83      6.25 o 
  -6   2   4      155.09      123.59      6.37 o 
  -4   2   4      619.91      501.57     16.07 o 
  -3   2   4     2688.88     2677.77     37.37 o 
  -2   2   4       44.05       38.85      6.44 o 
  -1   2   4     1271.78     1312.98     37.70 o 
   0   2   4      388.62      413.02     22.87 o 
   1   2   4        6.43        3.45      5.01 o 
   2   2   4      305.43      293.71     12.80 o 
   3   2   4      686.05      648.80     16.98 o 
   4   2   4      195.11      217.02     10.71 o 
   5   2   4      226.00      223.66     16.94 o 
   6   2   4      129.94      100.78     12.78 o 
   7   2   4        6.90       21.60      7.31 o 
   8   2   4       27.09       31.57     10.90 o 
   9   2   4        0.62        7.48     13.58 o 
 -10   3   4        0.79        0.00      7.93 o 
  -9   3   4       11.49        7.10      6.99 o 
  -8   3   4       12.19        5.40      6.27 o 
  -7   3   4      112.94      125.40     11.95 o 
  -6   3   4       58.70       48.42      5.87 o 
  -5   3   4      673.90      668.64     18.06 o 
  -3   3   4      141.23      153.58      8.91 o 
  -1   3   4       51.10       41.77      9.17 o 
   0   3   4      101.52       95.84      9.91 o 
   1   3   4      215.78      153.69     16.84 o 
   2   3   4      150.70      158.56     18.11 o 
   3   3   4       29.75       22.41      6.80 o 
   4   3   4       40.05       28.24      5.07 o 
   5   3   4      278.80      314.45     20.50 o 
   6   3   4       29.84       37.59     10.45 o 
   7   3   4       54.61       52.30     12.72 o 
   8   3   4        1.23        0.00     10.18 o 
 -10   4   4        0.67        0.00      8.39 o 
  -9   4   4        3.85        0.00      7.43 o 
  -8   4   4       12.63       24.56      7.31 o 
  -7   4   4        0.89        0.00      5.26 o 
  -6   4   4       31.65       48.65      6.96 o 
  -5   4   4       27.32       43.72      7.22 o 
  -4   4   4       30.52       42.21      5.86 o 
  -3   4   4      286.93      305.99     14.33 o 
  -2   4   4      219.63      223.34     15.75 o 
  -1   4   4       53.50       44.39      7.77 o 
   0   4   4     1254.69     1101.46     43.45 o 
   1   4   4      233.00      242.74     11.57 o 
   2   4   4      699.12      654.40     30.03 o 
   3   4   4      274.29      309.05     18.46 o 
   4   4   4      199.92      162.65      9.95 o 
   5   4   4       87.96       93.58     11.04 o 
   6   4   4        9.63        6.12      6.54 o 
   7   4   4        0.11        0.00      7.59 o 
   8   4   4        2.34       14.10     14.09 o 
  -9   5   4        0.84        4.43      7.24 o 
  -8   5   4        2.95        0.00      6.53 o 
  -7   5   4        3.20        3.62      5.97 o 
  -6   5   4        8.29        6.38      5.40 o 
  -5   5   4        1.71        6.25      5.08 o 
  -4   5   4       40.81       22.84      4.78 o 
  -3   5   4      236.33      275.24     11.48 o 
  -2   5   4      297.05      200.75     16.24 o 
  -1   5   4      916.02     1146.64     38.94 o 
   0   5   4      310.98      280.62     20.60 o 
   1   5   4      982.18     1047.46     98.39 o 
   2   5   4       11.27        0.00     11.17 o 
   3   5   4      237.03      194.86     13.64 o 
   4   5   4        0.08        2.43      4.26 o 
   5   5   4        5.38       12.05      6.67 o 
   6   5   4        1.70        9.45     10.11 o 
   7   5   4        0.91        0.01     14.41 o 
  -9   6   4        0.47        0.00     16.29 o 
  -8   6   4        1.74        0.00      8.45 o 
  -7   6   4        4.86       17.55      6.76 o 
  -6   6   4       42.77       17.69     27.86 o 
  -5   6   4       74.44      104.54     16.38 o 
  -4   6   4      105.20       97.86     14.13 o 
  -3   6   4      400.54      479.65     27.48 o 
  -2   6   4      111.88      130.37     14.33 o 
  -1   6   4      219.61      171.84     17.67 o 
   0   6   4       52.58       65.68     13.11 o 
   1   6   4       39.93       61.44     12.41 o 
   2   6   4       29.43       20.87     11.82 o 
   3   6   4       13.10       22.03     12.67 o 
   4   6   4        0.47        0.00     10.49 o 
   5   6   4        8.59        0.94     12.41 o 
   6   6   4        4.00        9.43     12.19 o 
   7   6   4        0.07        0.00     12.43 o 
  -9   7   4        0.83        0.00      9.19 o 
  -8   7   4        4.95        0.00      9.40 o 
  -7   7   4       10.38       11.29      9.99 o 
  -6   7   4       10.16       12.68      9.36 o 
  -5   7   4       22.43       11.96      9.13 o 
  -4   7   4       10.10       12.14      8.95 o 
  -3   7   4       74.95       43.41     10.42 o 
  -2   7   4       42.98       37.20      8.74 o 
  -1   7   4        1.25        0.00      6.24 o 
   0   7   4        0.94        0.00      8.92 o 
   1   7   4        5.49        6.63      9.13 o 
   2   7   4        0.16        0.00      8.81 o 
   3   7   4        0.58        0.00     13.12 o 
   4   7   4        1.10        0.00     11.37 o 
   5   7   4        0.99        2.84     13.62 o 
   6   7   4        4.85        9.88     15.74 o 
  -8   8   4        0.76        0.00      8.73 o 
  -7   8   4        2.29        0.00     12.06 o 
  -6   8   4        2.45        0.00     10.45 o 
  -5   8   4        3.71       10.82     14.48 o 
  -4   8   4        1.34        4.00     22.24 o 
  -3   8   4       12.00       24.46     11.85 o 
  -2   8   4       24.66       31.62     10.01 o 
  -1   8   4        1.81        0.00     15.90 o 
   0   8   4        9.95        0.34     11.26 o 
   1   8   4        5.77        7.59     10.13 o 
   2   8   4       30.49       12.37      9.87 o 
   3   8   4       12.82       12.66     10.33 o 
   4   8   4        2.27        6.70     14.47 o 
   5   8   4       13.04       36.51     19.10 o 
  -8   9   4        0.20        0.00     10.86 o 
  -7   9   4        0.88        0.00      9.42 o 
  -6   9   4        0.16        3.77      9.86 o 
  -5   9   4        0.92        3.86     12.55 o 
  -4   9   4        4.89        9.14     16.16 o 
  -3   9   4        5.45       22.09     20.09 o 
  -2   9   4        3.74        0.00     19.17 o 
  -1   9   4       14.00       30.78     22.02 o 
   0   9   4       19.09       22.29     27.07 o 
   1   9   4        4.49        5.55     10.80 o 
   2   9   4        7.11        6.71     15.14 o 
   3   9   4        2.47       11.99     25.40 o 
   4   9   4        0.64       15.12     12.27 o 
  -7  10   4        0.19        0.00     22.82 o 
  -6  10   4        2.43       19.04     13.27 o 
  -5  10   4        1.84        0.00     17.16 o 
  -4  10   4        1.87        6.11     21.77 o 
  -3  10   4        3.98        0.00     23.01 o 
  -2  10   4        9.70        0.00     20.49 o 
  -1  10   4        2.99        7.50     19.58 o 
   0  10   4        1.11        0.00     12.25 o 
   1  10   4        1.03        0.00     13.42 o 
   2  10   4        1.02       13.67     17.31 o 
   3  10   4        0.16        6.52     13.01 o 
  -5  11   4        0.66        0.00     18.48 o 
  -4  11   4        0.48        0.00     17.83 o 
  -3  11   4        1.03       33.84     21.59 o 
  -2  11   4        0.02       17.26     21.92 o 
  -1  11   4        0.07        0.00     21.22 o 
   0  11   4        0.00        0.00     17.26 o 
   1  11   4        0.00        6.77     13.54 o 
  -2 -12   5        0.89        0.00     16.97 o 
  -1 -12   5        0.02        3.05     13.01 o 
   0 -12   5        0.98        3.00      9.79 o 
   1 -12   5        0.90       15.06     11.04 o 
   2 -12   5        4.98        0.00     10.71 o 
   3 -12   5        1.27        0.01     17.41 o 
   4 -12   5        1.89        2.16     17.93 o 
   5 -12   5        0.70        9.77     19.16 o 
  -4 -11   5        0.13        0.33     20.92 o 
  -3 -11   5        1.15       44.31     31.16 o 
  -2 -11   5        1.44        0.00     13.41 o 
  -1 -11   5       15.70       22.06     12.84 o 
   0 -11   5        8.03        4.24     11.14 o 
   1 -11   5        9.77       17.23     10.89 o 
   2 -11   5        6.47       21.70     13.53 o 
   3 -11   5        1.59       32.53     18.80 o 
   4 -11   5        0.15        0.00     15.88 o 
   5 -11   5        0.20        8.52     16.17 o 
   6 -11   5        0.28       30.51     19.65 o 
  -5 -10   5        2.20        0.00     26.08 o 
  -4 -10   5        7.27       12.20     19.15 o 
  -3 -10   5        5.12        1.61      8.92 o 
  -2 -10   5       16.57       15.03     18.03 o 
  -1 -10   5       10.93       26.53     12.27 o 
   0 -10   5        2.28        6.67     10.12 o 
   1 -10   5        0.10        4.82      8.70 o 
   2 -10   5        0.08        0.00     21.98 o 
   3 -10   5        0.48       13.45     16.95 o 
   4 -10   5        0.54        0.00     15.80 o 
   5 -10   5        0.88        0.00     17.26 o 
   6 -10   5        0.06        0.00     15.98 o 
   7 -10   5        1.24       20.19     20.42 o 
  -6  -9   5        4.58        0.00     24.20 o 
  -5  -9   5        0.33        0.00     16.72 o 
  -4  -9   5        1.78       10.62     15.46 o 
  -3  -9   5        0.36        9.95     10.52 o 
  -2  -9   5        3.85        0.00      8.51 o 
  -1  -9   5        6.52        0.00     15.50 o 
   0  -9   5       27.01       25.52     11.69 o 
   1  -9   5        0.84        0.00     10.31 o 
   2  -9   5       21.29        1.52     25.02 o 
   3  -9   5        4.59        0.00     15.68 o 
   4  -9   5        4.64        0.00     16.50 o 
   5  -9   5       16.55       30.05     18.15 o 
   6  -9   5        6.45        0.00     20.11 o 
   7  -9   5        4.81       49.41     22.67 o 
   8  -9   5        2.36        6.34     21.47 o 
  -7  -8   5        0.31        0.00     18.32 o 
  -6  -8   5        0.01       25.90     22.75 o 
  -5  -8   5        0.25        0.00     19.28 o 
  -4  -8   5        4.19        0.00     28.04 o 
  -3  -8   5        0.49        0.00      7.76 o 
  -2  -8   5        0.51        9.08      6.99 o 
  -1  -8   5       10.33       12.92      6.90 o 
   0  -8   5        4.30        0.00     10.69 o 
   1  -8   5       49.13       31.04      8.94 o 
   2  -8   5      133.63      161.64     18.84 o 
   3  -8   5      180.54      138.85     23.50 o 
   4  -8   5       87.30      160.31     27.80 o 
   5  -8   5       34.40       38.62     17.79 o 
   6  -8   5       20.68       17.75     14.71 o 
   7  -8   5        5.06        8.45     16.62 o 
   8  -8   5        0.85       20.39     21.74 o 
  -8  -7   5        0.07        0.00     19.50 o 
  -7  -7   5        0.51        5.90     18.26 o 
  -6  -7   5        0.38       11.10     17.39 o 
  -5  -7   5        2.94        8.64     15.09 o 
  -4  -7   5        6.00        0.47     12.36 o 
  -3  -7   5      117.25      111.74     11.42 o 
  -2  -7   5       15.88        8.67      5.56 o 
  -1  -7   5      197.28      166.37     11.93 o 
   0  -7   5      413.84      518.63     19.54 o 
   1  -7   5      218.55      190.49     14.89 o 
   2  -7   5      319.64      404.06     33.36 o 
   3  -7   5       25.46       49.36     13.49 o 
   4  -7   5       35.68       32.22     13.98 o 
   5  -7   5        0.05        0.00     12.94 o 
   6  -7   5        0.13       11.80     13.67 o 
   7  -7   5        0.01        0.00     16.19 o 
   8  -7   5        0.57        2.32     15.75 o 
   9  -7   5        0.90        0.00     14.37 o 
  -8  -6   5        0.00       14.69     18.30 o 
  -7  -6   5        8.65       18.70     15.34 o 
  -6  -6   5       32.67       26.97     17.85 o 
  -5  -6   5       79.11       86.35     23.20 o 
  -4  -6   5      139.48      125.11     13.95 o 
  -3  -6   5      215.16      239.81     14.55 o 
  -2  -6   5      239.79      269.93     15.35 o 
  -1  -6   5      678.68      751.70     23.79 o 
   0  -6   5      130.86      125.19      8.31 o 
   1  -6   5       10.68       20.48      5.67 o 
   2  -6   5        1.82       13.75     11.74 o 
   3  -6   5        1.01        0.00     10.96 o 
   4  -6   5       34.80       48.19     14.07 o 
   5  -6   5        2.14       18.88     14.57 o 
   7  -6   5        5.84        0.59     12.37 o 
   8  -6   5        3.43       18.35     17.71 o 
   9  -6   5        3.61       14.40     17.36 o 
  -9  -5   5        0.01        1.90     12.23 o 
  -8  -5   5       10.75       13.31     13.94 o 
  -7  -5   5        6.18       12.55     13.27 o 
  -6  -5   5       33.44       44.50     12.18 o 
  -5  -5   5        0.44       14.37      8.66 o 
  -4  -5   5      156.84      181.49     12.53 o 
  -3  -5   5       29.12       43.70      7.03 o 
  -2  -5   5        0.01        0.00      5.51 o 
  -1  -5   5       15.19       13.40      4.54 o 
   0  -5   5      232.03      217.96      9.66 o 
   1  -5   5      109.33      105.83     13.54 o 
   2  -5   5       71.49       67.76     13.83 o 
   3  -5   5       26.64        0.00     11.83 o 
   4  -5   5       72.27      102.50     19.94 o 
   5  -5   5      197.90      159.33     23.23 o 
   6  -5   5       11.45       30.80     16.60 o 
   7  -5   5       28.15       15.61     11.02 o 
   8  -5   5       14.84       27.53     15.48 o 
   9  -5   5        2.99        0.00     15.51 o 
  -9  -4   5        4.45        0.00     10.31 o 
  -8  -4   5        0.74        0.00     14.41 o 
  -7  -4   5       19.13       33.80     14.33 o 
  -6  -4   5       21.18       44.71     15.74 o 
  -4  -4   5      441.99      468.90     15.63 o 
  -3  -4   5       58.92       60.41      5.66 o 
  -2  -4   5      873.56      746.40     26.70 o 
  -1  -4   5      698.20      704.92     18.44 o 
   0  -4   5       92.93       82.63      5.58 o 
   1  -4   5     1218.58      857.05     19.81 o 
   2  -4   5     2801.27     3402.95     58.33 o 
   3  -4   5      744.82      679.59     36.97 o 
   4  -4   5      620.53      643.27     39.40 o 
   5  -4   5      281.40      298.46     28.65 o 
   6  -4   5       77.14       75.40     17.45 o 
   7  -4   5       40.53       15.98     12.87 o 
   8  -4   5        5.66        5.54     12.82 o 
 -10  -3   5        0.63        3.62     11.21 o 
  -9  -3   5        0.08       17.71     13.58 o 
  -8  -3   5        2.48        0.00     10.33 o 
  -7  -3   5        8.49        0.00     11.23 o 
  -6  -3   5        0.23        0.00      5.70 o 
  -5  -3   5        0.57        3.19      5.17 o 
  -4  -3   5      196.26      235.40     10.00 o 
  -3  -3   5      236.25      260.05     11.20 o 
  -2  -3   5     4073.96     4104.79     30.86 o 
  -1  -3   5      944.49      839.10     19.52 o 
   0  -3   5     8370.05     9108.11     87.80 o 
   1  -3   5      147.30      135.55      6.20 o 
   2  -3   5     3232.26     3081.57     51.37 o 
   3  -3   5        0.48        0.00      9.44 o 
   4  -3   5      317.83      217.27     37.75 o 
   5  -3   5        0.07        3.62      4.31 o 
   6  -3   5        4.21        0.00      9.74 o 
   7  -3   5        0.55        1.06     10.18 o 
   8  -3   5        1.28        7.07     10.37 o 
   9  -3   5        0.05        3.62     13.51 o 
 -10  -2   5        0.08       28.68     15.15 o 
  -9  -2   5        2.15        5.32      9.99 o 
  -8  -2   5        9.55       20.02     11.58 o 
  -7  -2   5       14.83        9.14      7.37 o 
  -6  -2   5        2.81       10.96      5.92 o 
  -5  -2   5      264.48      273.93     11.10 o 
  -4  -2   5      700.31      724.12     15.08 o 
  -3  -2   5     2459.77     2530.08     53.26 o 
  -2  -2   5      399.23      377.13      7.89 o 
  -1  -2   5     1048.79      928.40     15.56 o 
   0  -2   5      533.90      606.90     11.36 o 
   1  -2   5      372.20      472.43     13.70 o 
   2  -2   5      868.23      870.94     19.76 o 
   3  -2   5      180.22      222.31     12.45 o 
   4  -2   5      587.00      611.55     20.43 o 
   5  -2   5       77.12       67.45     14.87 o 
   6  -2   5       31.29       35.13     11.55 o 
   7  -2   5       39.46       66.57     16.21 o 
   8  -2   5        1.79        0.00     11.19 o 
   9  -2   5        6.49        0.00     13.09 o 
 -10  -1   5        2.66       24.25     15.20 o 
  -9  -1   5        1.33       12.38     13.01 o 
  -8  -1   5       74.12       75.97     13.57 o 
  -7  -1   5       17.63       10.09      7.86 o 
  -6  -1   5     1518.66     1672.48     46.07 o 
  -5  -1   5       47.65       44.22      5.23 o 
  -4  -1   5     1454.86     1327.00     23.85 o 
  -1  -1   5       36.27       44.39      4.03 o 
   0  -1   5      818.41      708.94     13.07 o 
   1  -1   5        0.86        1.78      2.61 o 
   2  -1   5      295.17      359.44     12.23 o 
   3  -1   5      196.24      186.68     11.30 o 
   4  -1   5      214.52      267.48     10.62 o 
   5  -1   5      126.54      118.34     18.12 o 
   6  -1   5      457.48      497.58     35.36 o 
   7  -1   5       17.00       19.50     11.21 o 
   8  -1   5       49.14       37.15     15.43 o 
   9  -1   5        2.95        8.65     16.72 o 
 -10   0   5        0.40       11.51     12.77 o 
  -9   0   5        3.90       23.45     11.38 o 
  -8   0   5        6.07        0.00      7.79 o 
  -7   0   5      105.67       98.33     10.69 o 
  -6   0   5      310.77      398.42     22.91 o 
  -5   0   5       91.32       98.01      4.61 o 
  -4   0   5      946.02      808.74     21.29 o 
  -3   0   5      574.70      529.61     14.27 o 
  -2   0   5     4416.07     4302.58     33.95 o 
  -1   0   5     3483.75     3339.80     23.12 o 
   0   0   5     1295.67     1634.35     18.55 o 
   1   0   5      361.40      405.82      7.16 o 
   2   0   5      393.09      349.75     11.49 o 
   3   0   5     1168.36     1144.42     26.27 o 
   4   0   5      691.32      682.48     17.61 o 
   5   0   5      496.77      505.26     16.22 o 
   6   0   5       15.71       14.78      7.33 o 
   7   0   5       41.97       46.56     13.54 o 
   8   0   5        0.17        9.67     10.40 o 
   9   0   5        3.51        1.06      8.58 o 
 -10   1   5        6.76        0.00     11.14 o 
  -9   1   5        0.91        7.96     10.33 o 
  -8   1   5        1.65        4.90      6.66 o 
  -7   1   5        1.54        8.98      6.86 o 
  -6   1   5        4.63       14.13      5.65 o 
  -5   1   5       15.31        8.79      2.71 o 
  -4   1   5      183.48      197.11      7.86 o 
  -3   1   5      193.38      194.94      7.71 o 
  -2   1   5     3309.58     3234.87     32.58 o 
   0   1   5    11855.27    10958.68     83.99 o 
   1   1   5       12.77       12.04      3.23 o 
   2   1   5    17532.63    18191.14    145.63 o 
   3   1   5        3.50        7.40      3.98 o 
   4   1   5      796.91      791.16     20.08 o 
   5   1   5        0.36        6.29      6.18 o 
   6   1   5       29.79       22.31      7.50 o 
   7   1   5        2.81        1.63     11.22 o 
   8   1   5        3.67        2.40      8.07 o 
   9   1   5        0.26        1.81      8.60 o 
 -10   2   5        0.61        0.00      7.24 o 
  -9   2   5        2.39        3.42      9.20 o 
  -8   2   5        2.25        2.18      6.17 o 
  -7   2   5       36.64       29.57      6.87 o 
  -5   2   5      391.73      298.04      9.89 o 
  -4   2   5      618.85      702.64     18.96 o 
  -3   2   5      228.57      165.29      8.34 o 
  -2   2   5     1042.96     1003.74     39.20 o 
  -1   2   5     1011.31      979.58     35.00 o 
   0   2   5      532.98      725.91     18.29 o 
   1   2   5     1000.50      866.64     34.37 o 
   2   2   5     1388.84     1272.19     20.12 o 
   3   2   5      153.13      147.64     10.93 o 
   4   2   5      613.63      591.08     20.98 o 
   5   2   5       94.06       82.75     13.44 o 
   6   2   5       56.71       57.81      9.66 o 
   7   2   5       25.66       25.58      6.94 o 
   8   2   5        0.01        0.00      8.53 o 
 -10   3   5        1.63        2.78      6.82 o 
  -9   3   5        4.54        0.33      8.13 o 
  -8   3   5       22.54       18.24      6.28 o 
  -7   3   5        6.90       10.53      5.58 o 
  -6   3   5      217.62      213.13      9.34 o 
  -5   3   5       14.77        9.07      5.36 o 
  -4   3   5      578.97      457.74     25.70 o 
  -3   3   5       32.46       56.37     12.80 o 
  -2   3   5     1284.35     1329.56     51.21 o 
  -1   3   5        0.36        1.05      5.22 o 
   0   3   5       65.74       56.25      7.73 o 
   1   3   5       10.11        3.58      6.39 o 
   2   3   5       45.37       35.02      7.31 o 
   3   3   5        1.06        3.79      4.16 o 
   4   3   5       75.75       77.37     10.96 o 
   5   3   5       33.44       18.88      9.53 o 
   6   3   5       56.56       59.92     10.97 o 
   7   3   5        1.03        6.88      9.89 o 
   8   3   5       15.54        0.00      8.48 o 
 -10   4   5        1.07        2.86      7.23 o 
  -9   4   5        4.16        0.00      8.74 o 
  -8   4   5        9.60        4.16      5.96 o 
  -5   4   5       69.82       97.00      9.70 o 
  -4   4   5       40.99       62.21     16.40 o 
  -3   4   5       80.56       87.15     12.22 o 
  -2   4   5      467.70      410.57     29.81 o 
  -1   4   5      188.64      201.33     21.77 o 
   0   4   5       71.44       64.96      9.71 o 
   1   4   5      398.93      311.67     45.70 o 
   2   4   5       74.64       76.01      7.89 o 
   3   4   5      355.45      328.82     14.44 o 
   4   4   5      136.43      147.13     10.25 o 
   5   4   5       68.69       67.15     10.68 o 
   6   4   5        4.45       15.23      7.78 o 
   7   4   5       16.57        0.00      8.83 o 
   8   4   5        0.05        0.00     18.99 o 
  -9   5   5        0.07        6.05      8.34 o 
  -8   5   5        3.01        1.89      5.60 o 
  -7   5   5        7.13        4.36      4.51 o 
  -6   5   5        4.25        0.00      7.63 o 
  -5   5   5        0.10        7.46      4.85 o 
  -4   5   5       10.80       49.56     17.79 o 
  -3   5   5       27.01        4.40     12.39 o 
  -2   5   5      219.09      303.83     20.57 o 
  -1   5   5      101.90       61.43     14.86 o 
   0   5   5      810.43      993.79     43.93 o 
   1   5   5        7.97        8.31      7.38 o 
   2   5   5      528.98      552.48     40.23 o 
   3   5   5        7.01        1.32      9.56 o 
   4   5   5       57.77       38.67     12.41 o 
   5   5   5        0.43       12.39     14.50 o 
   6   5   5        7.67        0.00     11.55 o 
   7   5   5        0.28        0.01     13.86 o 
  -9   6   5        0.93        0.00      9.86 o 
  -8   6   5        0.52        0.00     11.47 o 
  -7   6   5        5.50       11.62     10.30 o 
  -6   6   5       20.41       31.83     10.77 o 
  -5   6   5       41.90       21.96     10.46 o 
  -4   6   5      106.31      119.48     16.63 o 
  -3   6   5      316.75      328.54     24.06 o 
  -2   6   5      162.04      153.00     21.22 o 
  -1   6   5      192.61      260.31     31.44 o 
   1   6   5       59.10       83.41     13.59 o 
   2   6   5       13.57        6.43     11.45 o 
   3   6   5        4.11        0.00     11.86 o 
   4   6   5       10.83       15.17     13.68 o 
   5   6   5        3.09        0.00     12.81 o 
   6   6   5        0.60       25.04     17.31 o 
  -9   7   5        0.38        0.00      8.77 o 
  -8   7   5        2.76        0.00     10.26 o 
  -7   7   5        2.83       18.06     29.28 o 
  -6   7   5        8.14        1.72      9.24 o 
  -5   7   5       35.96       37.63     12.14 o 
  -4   7   5       31.75       18.14      9.59 o 
  -3   7   5        2.36        0.00      7.34 o 
  -2   7   5        1.71        0.00      7.23 o 
  -1   7   5        1.09        4.11      6.09 o 
   0   7   5        2.83        6.88      9.40 o 
   1   7   5        0.40        0.00     19.72 o 
   2   7   5        5.88       21.32     10.54 o 
   3   7   5        0.33        0.00     12.85 o 
   4   7   5        0.52        0.00     15.48 o 
   5   7   5        2.19        5.77     14.67 o 
   6   7   5        3.02        0.00     16.75 o 
  -8   8   5        1.38        2.51     10.13 o 
  -7   8   5        6.98       14.04     21.08 o 
  -6   8   5        2.42        0.00      9.55 o 
  -5   8   5        1.81       14.41     22.17 o 
  -4   8   5        0.79        0.00      9.61 o 
  -3   8   5        0.24        1.61      7.92 o 
  -2   8   5       22.03        6.17     14.98 o 
  -1   8   5        0.05        0.00      6.67 o 
   0   8   5        0.38        0.00     14.61 o 
   1   8   5        9.75        0.00     23.02 o 
   2   8   5       10.59        0.00     16.78 o 
   3   8   5        5.81       14.86     11.36 o 
   4   8   5        6.71        3.41     14.38 o 
   5   8   5        9.20       25.80     18.47 o 
  -7   9   5        0.03        0.00      9.47 o 
  -6   9   5        0.07        2.56      9.45 o 
  -5   9   5        1.41        0.00      9.44 o 
  -4   9   5        0.78        0.00      7.80 o 
  -3   9   5        1.39       21.10     22.36 o 
  -2   9   5        1.28        0.00     15.28 o 
  -1   9   5        6.90        3.34     15.90 o 
   0   9   5        8.65        8.12     14.43 o 
   1   9   5        4.96        6.38     15.58 o 
   2   9   5        9.14        0.00     11.33 o 
   3   9   5        1.34        0.00     17.18 o 
   4   9   5        1.89        0.00     17.94 o 
  -6  10   5        1.38       41.92     24.50 o 
  -5  10   5        0.36       17.45     16.87 o 
  -4  10   5        1.80        2.01     17.81 o 
  -3  10   5        4.47        6.52     18.10 o 
  -2  10   5        5.34        0.01     20.42 o 
  -1  10   5        2.00        0.00     21.96 o 
   0  10   5        2.04        0.00     23.57 o 
   1  10   5        3.57        0.00     20.81 o 
   2  10   5        0.01        4.62     18.27 o 
  -4  11   5        0.45       52.82     29.65 o 
  -3  11   5        0.83        0.00     25.01 o 
  -2  11   5        0.05       14.09     21.11 o 
  -1  11   5        0.34       49.65     25.14 o 
   0  11   5        0.01       44.58     28.61 o 
  -2 -12   6        0.67       16.71     23.10 o 
  -1 -12   6        0.15        0.00      9.92 o 
   0 -12   6        0.25       22.30     14.12 o 
   1 -12   6        0.29        0.00     18.62 o 
   2 -12   6        2.88        0.00     17.48 o 
   3 -12   6        0.60        7.20     17.02 o 
   4 -12   6        2.41        0.00     19.52 o 
  -4 -11   6        0.01        0.00     21.65 o 
  -3 -11   6        0.09        1.17     25.37 o 
  -2 -11   6        5.41        0.00     31.42 o 
  -1 -11   6        5.42        0.00     12.22 o 
   0 -11   6        7.63        2.65      9.98 o 
   1 -11   6       10.48       29.78      9.24 o 
   2 -11   6        7.65       34.24     19.51 o 
   3 -11   6        2.64       21.98     18.88 o 
   4 -11   6        1.30        0.00     17.63 o 
   5 -11   6        1.22        0.00     17.93 o 
   6 -11   6        0.00        0.00     24.41 o 
  -5 -10   6        0.81       40.14     22.91 o 
  -4 -10   6        5.74       18.27     19.73 o 
  -3 -10   6        6.91       51.24     20.24 o 
  -2 -10   6       22.22       33.40     15.43 o 
  -1 -10   6        7.35       17.93     18.34 o 
   0 -10   6        5.17        5.86      8.24 o 
   1 -10   6        1.01        0.00      8.69 o 
   2 -10   6        0.01        4.68     13.58 o 
   3 -10   6        0.13        0.00     15.04 o 
   4 -10   6        0.91        0.00     19.12 o 
   5 -10   6        0.12        0.00     21.44 o 
   6 -10   6        0.06        6.69     15.09 o 
   7 -10   6        0.97       21.71     18.61 o 
  -6  -9   6        1.22        0.00     20.45 o 
  -5  -9   6        3.27        0.00     16.39 o 
  -4  -9   6        5.43       41.67     23.10 o 
  -3  -9   6        4.77       14.84     16.63 o 
  -2  -9   6        0.44        0.00     11.02 o 
  -1  -9   6        4.36        1.39      6.89 o 
   0  -9   6        5.42        0.00      9.06 o 
   1  -9   6        7.00       13.73      9.44 o 
   2  -9   6       12.85       33.80     17.20 o 
   3  -9   6        3.26        6.94     14.12 o 
   4  -9   6        5.05        0.00     13.52 o 
   5  -9   6        5.76        4.31     15.60 o 
   6  -9   6        8.22        0.00     16.01 o 
   7  -9   6        3.18       34.57     20.85 o 
  -7  -8   6        0.33        0.00     17.79 o 
  -6  -8   6        0.16       40.74     24.71 o 
  -5  -8   6        1.04        0.00     16.06 o 
  -4  -8   6        1.08        0.00     17.23 o 
  -3  -8   6       21.99       32.86      6.84 o 
  -2  -8   6       13.70        1.16      5.72 o 
  -1  -8   6       21.87       21.67      5.30 o 
   0  -8   6        0.08        0.59      6.84 o 
   1  -8   6       14.45       27.30      8.38 o 
   2  -8   6      172.41      152.58     24.32 o 
   3  -8   6       55.46       54.24     16.23 o 
   4  -8   6       52.74       46.74     16.87 o 
   5  -8   6       39.61       51.12     18.51 o 
   6  -8   6       16.48       41.89     19.46 o 
   7  -8   6        2.83       14.16     17.15 o 
   8  -8   6        1.22        0.00     16.86 o 
  -8  -7   6        0.00       15.15     22.75 o 
  -7  -7   6        0.00       20.91     19.88 o 
  -6  -7   6        2.20        0.00     17.90 o 
  -5  -7   6        0.19        0.41     15.28 o 
  -4  -7   6        0.05        0.00      9.47 o 
  -3  -7   6       12.84       22.90      6.38 o 
  -2  -7   6       17.63       12.66      7.78 o 
  -1  -7   6      751.07      883.72     22.53 o 
   0  -7   6      229.77      204.28     10.99 o 
   1  -7   6      458.20      447.74     18.79 o 
   2  -7   6      176.21      237.24     26.32 o 
   3  -7   6      154.31      182.97     25.90 o 
   4  -7   6       49.85       46.34     16.90 o 
   5  -7   6        6.11       30.60     14.70 o 
   6  -7   6        7.42        3.48     14.71 o 
   7  -7   6        0.15       16.94     18.20 o 
   8  -7   6        1.10        2.68     16.16 o 
  -8  -6   6        0.28        7.70     21.82 o 
  -7  -6   6        0.23        3.75     11.55 o 
  -6  -6   6        3.84        3.90     11.67 o 
  -5  -6   6        8.49       11.58      8.41 o 
  -4  -6   6       58.73       82.89     18.86 o 
  -3  -6   6      195.71      226.15     14.25 o 
  -2  -6   6      931.07     1018.66     28.54 o 
  -1  -6   6      310.21      273.95     12.47 o 
   0  -6   6      177.92      227.72     10.40 o 
   1  -6   6       66.74       44.86      7.91 o 
   2  -6   6       45.42       71.22     15.84 o 
   3  -6   6       69.17       76.17     17.22 o 
   4  -6   6        0.25        6.79     11.70 o 
   5  -6   6        0.26       11.44     12.87 o 
   6  -6   6        0.06        0.00     15.05 o 
   7  -6   6        0.04        0.00     15.76 o 
   8  -6   6        2.90       11.77     14.67 o 
   9  -6   6        1.39        6.25     17.18 o 
  -9  -5   6        1.82       12.22     11.76 o 
  -8  -5   6        1.77        9.75     11.40 o 
  -7  -5   6       32.07       15.71     11.70 o 
  -6  -5   6        0.24        3.70     12.55 o 
  -5  -5   6      315.37      336.32     32.94 o 
  -4  -5   6       36.23       28.04      6.20 o 
  -3  -5   6      153.02      138.94      8.57 o 
  -2  -5   6       27.41       32.90      5.31 o 
  -1  -5   6       13.69       23.81      4.30 o 
   0  -5   6       33.76       34.99      5.02 o 
   1  -5   6      236.47      170.25     13.45 o 
   2  -5   6       10.47        4.15      9.35 o 
   3  -5   6        2.26        0.00     12.32 o 
   4  -5   6       21.99       11.60     10.72 o 
   5  -5   6       89.49      125.28     21.84 o 
   6  -5   6        2.88        0.00     13.92 o 
   7  -5   6       87.05       86.88     20.81 o 
   8  -5   6       11.69       15.86     12.45 o 
   9  -5   6        4.20        0.01     14.29 o 
  -9  -4   6        0.71       15.83     14.89 o 
  -8  -4   6        5.92        6.58     10.78 o 
  -7  -4   6        0.03        0.00     10.93 o 
  -6  -4   6       54.62       49.42      9.74 o 
  -5  -4   6       16.03       19.90      6.24 o 
  -4  -4   6       83.69       67.81      6.56 o 
  -3  -4   6      278.63      282.98      9.24 o 
  -2  -4   6      186.79      177.91      7.56 o 
  -1  -4   6     1002.09      963.34     22.44 o 
   1  -4   6       44.73       60.01      5.19 o 
   2  -4   6      311.74      197.53     15.48 o 
   3  -4   6      246.85      277.87     26.40 o 
   4  -4   6      357.01      320.41     28.68 o 
   5  -4   6      253.69      259.79     26.74 o 
   6  -4   6      144.81      154.37     22.62 o 
   7  -4   6       21.20       10.82     12.25 o 
   8  -4   6        8.35        0.00     13.98 o 
   9  -4   6        0.50        0.00     16.95 o 
  -9  -3   6        1.10        0.00     10.91 o 
  -8  -3   6        0.46        0.00     13.83 o 
  -7  -3   6        0.04        0.00      8.04 o 
  -6  -3   6        3.37        8.29      6.14 o 
  -5  -3   6        1.11        0.00      5.44 o 
  -4  -3   6       28.87       20.82      3.49 o 
  -3  -3   6      455.93      328.66     20.48 o 
  -2  -3   6       20.22       22.66      3.47 o 
  -1  -3   6     3999.69     4161.74     59.24 o 
   0  -3   6       72.27       82.07      6.23 o 
   1  -3   6     6985.76     7938.92     81.53 o 
   2  -3   6       38.33       36.09      7.22 o 
   3  -3   6     2561.71     2541.32     70.77 o 
   4  -3   6       66.27      103.39     16.51 o 
   5  -3   6      114.41      101.88     17.81 o 
   6  -3   6        3.56        0.00     10.35 o 
   7  -3   6        1.60        0.00     11.85 o 
   8  -3   6        0.41        0.00     11.40 o 
   9  -3   6        0.33        0.00     12.75 o 
 -10  -2   6        0.81        6.99     13.49 o 
  -9  -2   6        0.48        0.00     10.96 o 
  -8  -2   6       12.41        5.11      7.98 o 
  -7  -2   6        1.46        0.00      7.82 o 
  -6  -2   6      180.51      178.33     16.30 o 
  -5  -2   6      140.44      137.59     13.59 o 
  -4  -2   6      394.81      446.98     15.10 o 
  -3  -2   6     1324.24     1179.39     23.80 o 
  -2  -2   6      159.85      185.72      6.64 o 
  -1  -2   6     2585.80     2718.46     28.05 o 
   0  -2   6     1720.79     1628.51     19.43 o 
   1  -2   6       40.83       34.11      5.38 o 
   2  -2   6      851.01      989.63     26.15 o 
   3  -2   6      434.61      434.79     28.63 o 
   4  -2   6      295.37      310.57     27.29 o 
   5  -2   6      182.78      206.39     25.34 o 
   6  -2   6       88.67       61.42     15.36 o 
   7  -2   6        2.87       12.61     12.88 o 
   8  -2   6       12.21        1.73     11.02 o 
   9  -2   6        1.37        0.00     14.89 o 
 -10  -1   6        0.00       12.32     13.48 o 
  -9  -1   6        4.59        0.00     17.07 o 
  -8  -1   6        1.72       10.55     10.10 o 
  -7  -1   6      157.82      190.35     17.77 o 
  -6  -1   6        0.22        0.08      5.99 o 
  -5  -1   6      761.94      761.94     29.45 o 
  -4  -1   6        2.39        6.72      3.72 o 
  -3  -1   6     1251.72     1202.53     23.40 o 
  -2  -1   6      599.80      560.46     11.16 o 
   0  -1   6      150.84      173.16      6.90 o 
   1  -1   6      526.77      567.31     10.73 o 
   2  -1   6       30.73       31.73      4.87 o 
   3  -1   6        7.95        2.19      3.96 o 
   4  -1   6        4.19        7.97      5.26 o 
   5  -1   6      310.62      320.51     16.83 o 
   6  -1   6        1.34        1.26      9.91 o 
   7  -1   6       82.19       95.04     20.08 o 
   8  -1   6        2.45        0.00     13.62 o 
   9  -1   6       10.43       20.71     15.96 o 
 -10   0   6        4.52        0.02     11.90 o 
  -9   0   6        4.31        0.00     11.80 o 
  -8   0   6       39.34       45.13     11.42 o 
  -7   0   6       21.04       17.73      8.87 o 
  -6   0   6        2.74        5.56      7.13 o 
  -5   0   6       15.94        9.23      3.56 o 
  -4   0   6      320.09      329.87     21.18 o 
  -3   0   6     2508.72     2340.35     32.25 o 
  -2   0   6      662.93      622.98     13.01 o 
  -1   0   6     1196.08     1398.68     16.79 o 
   0   0   6     1609.14     1801.65     21.52 o 
   2   0   6     4152.62     4527.78     45.40 o 
   3   0   6      674.58      613.79     21.03 o 
   4   0   6      618.07      641.71     23.30 o 
   5   0   6      236.12      232.56     25.30 o 
   6   0   6       91.08      108.57     18.40 o 
   7   0   6       29.47       21.05     11.38 o 
   8   0   6       18.29       11.55     13.91 o 
   9   0   6        0.12        3.07     13.99 o 
 -10   1   6        0.20        0.00     12.08 o 
  -9   1   6        1.66        5.97      8.41 o 
  -8   1   6        0.12        4.70      8.02 o 
  -7   1   6        1.06       10.05      8.09 o 
  -6   1   6        3.17        2.28      3.32 o 
  -5   1   6       25.89       19.06      4.26 o 
  -4   1   6       96.32      100.97      7.58 o 
  -3   1   6      533.31      485.81     15.27 o 
  -2   1   6       62.01       52.25      4.61 o 
  -1   1   6     3230.89     3006.65     31.15 o 
   0   1   6        0.97        1.83      2.60 o 
   1   1   6     8465.39     8400.45     59.76 o 
   2   1   6      161.91      165.46      9.10 o 
   3   1   6      971.34     1032.24     27.74 o 
   4   1   6        0.75        0.00     10.33 o 
   5   1   6      156.68      180.71     22.37 o 
   6   1   6        0.04        0.00     11.91 o 
   7   1   6        5.29       12.59     13.71 o 
   8   1   6        0.52        0.00     12.74 o 
 -10   2   6        0.18        0.00     11.71 o 
  -9   2   6        1.56       12.38      9.83 o 
  -8   2   6        3.72       11.53      8.34 o 
  -7   2   6        2.77        6.98      7.83 o 
  -5   2   6      323.19      394.44     13.23 o 
  -4   2   6      382.42      398.71     13.25 o 
  -3   2   6     1374.52     1359.28     24.28 o 
  -2   2   6     3486.57     3400.75     47.63 o 
  -1   2   6     1987.09     2118.16     92.93 o 
   0   2   6     1656.90     1686.10     24.37 o 
   1   2   6      109.04      148.93     10.59 o 
   2   2   6      192.58      162.22      8.49 o 
   3   2   6       49.86       55.20      7.57 o 
   4   2   6      260.68      286.20     16.12 o 
   5   2   6      111.78      118.03     19.78 o 
   6   2   6       29.08       16.43      9.95 o 
   7   2   6        4.13        0.00      8.82 o 
   8   2   6        6.97        1.45      8.28 o 
 -10   3   6        0.22        0.00     10.75 o 
  -9   3   6        1.78        0.97      9.67 o 
  -8   3   6        3.99        5.16      7.07 o 
  -7   3   6       71.74       92.49     13.88 o 
  -6   3   6       58.73       53.04      5.98 o 
  -5   3   6      240.94      214.49     12.36 o 
  -4   3   6      101.31      149.05     12.40 o 
  -3   3   6      296.79      282.10     20.89 o 
  -2   3   6       12.39       20.72      9.12 o 
  -1   3   6      182.95      146.43     17.09 o 
   0   3   6        0.06        2.04      6.95 o 
   1   3   6      110.18       91.44      9.45 o 
   2   3   6       24.78       21.53      8.05 o 
   3   3   6        0.04        2.93      4.81 o 
   4   3   6        6.90        0.97      5.18 o 
   5   3   6       54.74       62.50     10.39 o 
   6   3   6        4.45        1.31      7.70 o 
   7   3   6       39.04       38.47     15.19 o 
   8   3   6        0.01        2.66     11.99 o 
 -10   4   6        1.27       17.62      9.40 o 
  -9   4   6        3.26        1.97     19.14 o 
  -8   4   6       13.83       14.69      9.31 o 
  -6   4   6       36.17       50.25      6.62 o 
  -5   4   6        7.75        0.00      5.65 o 
  -4   4   6       54.28       71.60     12.33 o 
  -3   4   6       19.53       28.94      9.00 o 
  -2   4   6       72.14       49.40     14.14 o 
  -1   4   6       65.44       36.82     11.40 o 
   0   4   6       34.01       24.42      7.62 o 
   1   4   6        0.44        9.53      6.82 o 
   2   4   6       91.91       78.31      8.32 o 
   3   4   6      120.26      129.78      9.40 o 
   4   4   6      103.10       77.73     12.05 o 
   5   4   6       25.05       13.25     15.14 o 
   6   4   6       52.85      103.96     22.16 o 
   7   4   6        3.20        0.00     12.62 o 
 -10   5   6        1.65       21.28     11.59 o 
  -9   5   6        0.58        5.78      9.51 o 
  -8   5   6        1.74        9.98      8.06 o 
  -7   5   6        3.79        5.34      7.13 o 
  -6   5   6        1.12        3.42      6.66 o 
  -5   5   6       17.24       15.89     11.95 o 
  -4   5   6       16.52        2.90     10.06 o 
  -3   5   6       20.45       49.99     11.37 o 
  -2   5   6        4.01        7.75     12.90 o 
  -1   5   6      288.98      294.54     29.52 o 
   0   5   6       51.62       63.58     11.92 o 
   1   5   6      495.26      480.87     39.14 o 
   2   5   6      136.17      135.49     23.12 o 
   3   5   6      166.78      170.92     15.06 o 
   4   5   6        9.75        3.05      8.48 o 
   5   5   6       20.44        0.00     11.56 o 
   6   5   6        0.14        0.00     13.33 o 
   7   5   6        0.11        0.00     13.18 o 
  -9   6   6        0.16        0.00     23.40 o 
  -8   6   6        0.47        0.00     20.82 o 
  -7   6   6        4.39        7.94      8.23 o 
  -6   6   6       10.43       15.56     10.25 o 
  -5   6   6        7.13       23.61     11.79 o 
  -4   6   6        9.01        0.00      8.25 o 
  -3   6   6       65.12       54.34     11.11 o 
  -2   6   6       46.27       64.55     12.06 o 
  -1   6   6      113.46       80.66     19.13 o 
   0   6   6       96.80      145.59     16.81 o 
   1   6   6       66.03       41.31     11.04 o 
   2   6   6        6.42       19.10      9.75 o 
   3   6   6        5.60        0.00     12.73 o 
   4   6   6        3.35        0.00     13.25 o 
   5   6   6        2.11        0.00     14.47 o 
   6   6   6        0.22        0.00     11.70 o 
  -9   7   6        2.40       15.35      9.54 o 
  -8   7   6        2.27        0.00     10.84 o 
  -7   7   6        2.46        0.00      7.89 o 
  -6   7   6        5.59       13.93      9.57 o 
  -5   7   6       40.18       38.09     12.69 o 
  -4   7   6       24.25       21.13     10.81 o 
  -3   7   6       10.07        0.00     10.55 o 
  -2   7   6      159.73      206.87     21.02 o 
  -1   7   6        5.60        0.00     16.16 o 
   0   7   6        1.55        6.97     19.53 o 
   1   7   6        0.01       10.00      8.35 o 
   2   7   6        2.10        0.00      9.77 o 
   3   7   6        1.27        0.00     15.69 o 
   4   7   6        0.43        7.01     13.48 o 
   5   7   6        3.37        0.00     13.64 o 
  -8   8   6        0.29        0.00     14.70 o 
  -7   8   6        2.13        5.06     20.15 o 
  -6   8   6        0.67        0.00     11.83 o 
  -5   8   6        0.30        6.14      9.05 o 
  -4   8   6        4.60        0.00     10.13 o 
  -3   8   6        1.21        5.47     15.46 o 
  -2   8   6        1.14       13.98     14.70 o 
  -1   8   6        9.21       18.24     10.37 o 
   0   8   6        0.14        0.00     11.02 o 
   1   8   6        1.24       11.87     11.46 o 
   2   8   6        1.58        5.17     13.94 o 
   3   8   6        2.32        0.00     15.83 o 
   4   8   6        3.77        0.00     20.31 o 
  -7   9   6        0.14        0.00     10.44 o 
  -6   9   6        3.34        0.00     14.91 o 
  -5   9   6        0.80        0.00     19.95 o 
  -4   9   6        0.06        0.89      9.44 o 
  -3   9   6        1.78        8.13     19.93 o 
  -2   9   6        1.66        0.00     20.36 o 
  -1   9   6       10.90        0.00     20.43 o 
   0   9   6        5.03        0.00     18.25 o 
   1   9   6       10.35       23.18     19.05 o 
   2   9   6        2.81       15.99     20.13 o 
   3   9   6        2.54        3.26     14.96 o 
  -6  10   6        0.02       11.04     19.25 o 
  -5  10   6        0.14       35.48     23.99 o 
  -4  10   6        1.88       39.39     26.12 o 
  -3  10   6        2.34        2.42     21.98 o 
  -2  10   6        1.32       10.50     25.46 o 
  -1  10   6        1.65        0.00     19.74 o 
   0  10   6        1.56        6.56     18.93 o 
   1  10   6        0.79        0.00     20.94 o 
  -3  11   6        0.35        3.33     19.06 o 
  -2  11   6        0.27        5.66     21.01 o 
  -2 -12   7        0.05       40.69     29.97 o 
  -1 -12   7        0.09        5.49     17.73 o 
   0 -12   7        0.03        0.00      9.06 o 
   1 -12   7        0.10       10.82     11.29 o 
   2 -12   7        0.27        0.00     21.02 o 
   3 -12   7        2.31        5.38     17.88 o 
   4 -12   7        1.52        0.00     18.73 o 
  -4 -11   7        0.20        0.00     22.51 o 
  -3 -11   7        0.00        0.00     28.86 o 
  -2 -11   7        3.00       21.89     26.12 o 
  -1 -11   7        0.14        0.00      8.90 o 
   0 -11   7       11.18       10.18      8.39 o 
   1 -11   7        6.87       28.34     10.89 o 
   2 -11   7        7.10        0.00     17.59 o 
   3 -11   7        4.89        0.00     20.00 o 
   4 -11   7        2.09        6.09     15.40 o 
   5 -11   7        0.89       19.25     17.59 o 
  -5 -10   7        0.02       21.71     20.07 o 
  -4 -10   7        2.91        0.00     19.43 o 
  -3 -10   7        7.02        0.00     15.03 o 
  -2 -10   7       13.15        0.00     11.79 o 
  -1 -10   7        9.15       21.44     10.68 o 
   0 -10   7       15.72       25.21      9.35 o 
   1 -10   7        6.03       10.02      9.31 o 
   2 -10   7        0.45        0.00     15.91 o 
   3 -10   7        0.54        0.00     13.74 o 
   4 -10   7        0.52       13.72     17.94 o 
   5 -10   7        0.02       51.79     22.72 o 
   6 -10   7        0.18        0.00     19.54 o 
  -6  -9   7        0.48        0.00     18.45 o 
  -5  -9   7        7.14        0.00     21.53 o 
  -4  -9   7        7.08        0.00     15.17 o 
  -3  -9   7        3.76        0.00     14.24 o 
  -2  -9   7        1.90        4.69      5.56 o 
  -1  -9   7        0.07        3.56      5.43 o 
   0  -9   7        0.19        3.56      6.78 o 
   1  -9   7       11.41        4.47      9.45 o 
   2  -9   7        0.72        0.00     11.53 o 
   3  -9   7        0.07        0.00     14.11 o 
   4  -9   7        1.83        6.65     14.94 o 
   5  -9   7        0.88       35.72     19.84 o 
   6  -9   7        6.51       54.60     21.73 o 
   7  -9   7        1.18        0.00     19.24 o 
  -7  -8   7        0.56       19.07     19.06 o 
  -6  -8   7        0.07        0.00     16.66 o 
  -5  -8   7        0.49        0.00     15.95 o 
  -4  -8   7        5.78        0.00     15.24 o 
  -3  -8   7        5.36        0.00     13.93 o 
  -2  -8   7       35.97       29.48      6.66 o 
  -1  -8   7        5.74        6.56      4.84 o 
   0  -8   7        1.29        0.00      5.63 o 
   1  -8   7        9.29        8.07      8.61 o 
   2  -8   7       53.93       43.75     15.11 o 
   3  -8   7        6.46        5.01     13.04 o 
   4  -8   7       57.78       52.03     18.88 o 
   5  -8   7       31.65        6.98     16.18 o 
   6  -8   7       11.21       10.91     16.15 o 
   7  -8   7        4.34        0.00     18.64 o 
   8  -8   7        1.80       30.78     22.55 o 
  -8  -7   7        0.19       45.34     23.16 o 
  -7  -7   7        0.64        0.00     18.68 o 
  -6  -7   7        0.93       22.18     16.79 o 
  -5  -7   7        1.27        0.00     16.30 o 
  -4  -7   7        1.82        7.96      7.83 o 
  -3  -7   7        0.85        8.61      6.02 o 
  -2  -7   7      188.35      211.29     12.12 o 
  -1  -7   7      159.20      148.49     12.16 o 
   0  -7   7      376.09      392.60     17.83 o 
   1  -7   7      147.09      161.77     14.58 o 
   2  -7   7      277.98      245.28     28.46 o 
   3  -7   7      161.85      215.19     27.34 o 
   4  -7   7       63.69       74.42     23.40 o 
   5  -7   7       12.77        0.00     12.78 o 
   6  -7   7        7.46        1.44     14.14 o 
   7  -7   7        0.86        5.88     16.43 o 
   8  -7   7        0.48        0.00     17.50 o 
  -8  -6   7        0.30        0.00     11.30 o 
  -7  -6   7        0.10        0.00     10.59 o 
  -6  -6   7        0.08        0.00     10.31 o 
  -5  -6   7       21.29       39.51     12.05 o 
  -4  -6   7       83.79       86.73     14.22 o 
  -3  -6   7      176.03      195.59     10.64 o 
  -2  -6   7      811.66      825.02     20.98 o 
  -1  -6   7        6.56        8.08      5.85 o 
   0  -6   7      355.88      322.59     14.15 o 
   2  -6   7        7.10       25.72     25.48 o 
   3  -6   7        7.34       22.71     13.97 o 
   4  -6   7       10.87        7.84     13.15 o 
   5  -6   7        4.04        6.04     15.46 o 
   6  -6   7       17.38       15.07     15.68 o 
   7  -6   7        6.61        0.00     15.30 o 
   8  -6   7        0.92        9.71     14.65 o 
  -9  -5   7        0.08        0.00     18.35 o 
  -8  -5   7        4.07        0.34     12.41 o 
  -7  -5   7        2.89        8.93     16.16 o 
  -6  -5   7      108.93      140.64     23.51 o 
  -5  -5   7      137.41      134.19     22.83 o 
  -4  -5   7      276.23      290.19     29.39 o 
  -3  -5   7      115.29      103.44      6.23 o 
  -2  -5   7       67.36       63.30      4.87 o 
  -1  -5   7        4.39       14.73      5.05 o 
   0  -5   7      110.84      131.72      8.85 o 
   1  -5   7       30.14       31.79      4.97 o 
   2  -5   7       65.08       32.90      9.09 o 
   4  -5   7        4.87        8.69     12.03 o 
   5  -5   7        2.54       14.82     11.56 o 
   6  -5   7       74.19       83.05     20.45 o 
   7  -5   7       23.85        0.00     13.44 o 
   8  -5   7        9.03        0.64     13.92 o 
   9  -5   7        2.08        0.00     15.58 o 
  -9  -4   7        4.57        7.27     12.38 o 
  -8  -4   7        2.48        0.00     13.59 o 
  -7  -4   7       27.04       40.98     15.43 o 
  -6  -4   7        6.67        0.00      6.76 o 
  -5  -4   7       13.33       19.95      7.09 o 
  -4  -4   7      134.03      151.58     13.28 o 
  -3  -4   7        8.54        5.79      1.98 o 
  -2  -4   7      945.33      845.31     20.13 o 
  -1  -4   7       13.51        9.20      4.02 o 
   2  -4   7        6.95       16.62      7.83 o 
   3  -4   7      433.95      406.82     31.65 o 
   4  -4   7      454.97      511.78     36.85 o 
   5  -4   7      146.68      163.96     22.70 o 
   6  -4   7      133.38      118.04     21.51 o 
   7  -4   7        9.11       43.94     17.93 o 
   8  -4   7        6.33       20.77     16.57 o 
   9  -4   7        1.96        0.01     13.24 o 
  -9  -3   7        0.21       22.03     14.26 o 
  -8  -3   7        4.55       15.35     10.99 o 
  -7  -3   7        0.09        3.03      6.99 o 
  -6  -3   7        0.11        2.58      6.04 o 
  -5  -3   7       64.90       55.73      9.84 o 
  -4  -3   7        5.98        0.00      8.31 o 
  -3  -3   7      223.91      156.05     21.52 o 
  -2  -3   7      255.10      198.43      8.43 o 
  -1  -3   7       46.44       50.61      5.72 o 
   0  -3   7     3096.67     3183.20     45.35 o 
   1  -3   7      210.43      208.10     11.37 o 
   2  -3   7     3254.50     2999.07     61.02 o 
   3  -3   7      536.06      681.22     37.41 o 
   4  -3   7      542.86      456.35     33.13 o 
   5  -3   7       39.51       61.95     14.70 o 
   6  -3   7       30.24       21.49     13.34 o 
   7  -3   7        1.07        0.00     12.39 o 
   8  -3   7        2.04        1.81     11.66 o 
   9  -3   7        0.23        0.00     13.63 o 
 -10  -2   7        0.26        0.00     12.19 o 
  -9  -2   7        2.45        0.00     15.07 o 
  -8  -2   7        1.63        8.84      8.85 o 
  -7  -2   7        7.49        4.73      7.56 o 
  -6  -2   7        0.08       11.74      7.44 o 
  -5  -2   7       75.67       77.50     10.81 o 
  -4  -2   7      299.02      298.32     13.54 o 
  -3  -2   7      718.56      727.94     21.44 o 
  -2  -2   7     3338.36     3446.21     32.58 o 
  -1  -2   7     3296.73     3010.20     31.92 o 
   0  -2   7     1678.73     1566.29     19.89 o 
   1  -2   7     2188.32     2243.42     37.28 o 
   2  -2   7        0.59        9.13      4.86 o 
   3  -2   7      463.82      534.67     22.05 o 
   4  -2   7      241.97      254.85     16.03 o 
   5  -2   7       31.78       14.03     11.00 o 
   6  -2   7       23.42       34.34     14.06 o 
   7  -2   7        5.51        1.75     11.70 o 
   8  -2   7        0.06       12.65     14.99 o 
   9  -2   7        3.23        0.00     12.59 o 
 -10  -1   7        0.81        0.00     13.80 o 
  -9  -1   7        0.14        4.87      9.85 o 
  -8  -1   7       27.78       19.85      9.33 o 
  -7  -1   7        0.26        3.05      7.19 o 
  -6  -1   7       43.65       52.86     10.92 o 
  -5  -1   7       40.28       49.18      6.42 o 
  -4  -1   7      685.50      687.96     20.20 o 
  -3  -1   7      193.88      151.38      9.29 o 
  -2  -1   7      991.78     1002.65     23.57 o 
  -1  -1   7       18.24       19.42      3.12 o 
   0  -1   7       12.50        7.50      2.39 o 
   1  -1   7       38.08       55.25      3.82 o 
   2  -1   7      127.55      160.76      9.98 o 
   3  -1   7      175.71      152.54     14.05 o 
   4  -1   7       58.30       60.88      8.34 o 
   5  -1   7       13.52       14.66      5.83 o 
   6  -1   7       61.27       75.70     17.94 o 
   7  -1   7        6.13        9.45     11.33 o 
   8  -1   7       24.73       25.95     16.06 o 
   9  -1   7        0.73        0.00     13.40 o 
 -10   0   7        1.00        0.00     14.47 o 
  -9   0   7        8.15       13.79     19.63 o 
  -8   0   7        1.12        0.00      8.83 o 
  -7   0   7       89.78       87.18     14.07 o 
  -6   0   7       38.83       21.47      7.47 o 
  -5   0   7      990.40     1005.56     24.71 o 
  -4   0   7       71.95       72.81      4.62 o 
  -3   0   7      795.35      812.87     23.39 o 
  -2   0   7      868.74      885.26     16.73 o 
  -1   0   7      438.94      518.35     11.23 o 
   0   0   7      842.34     1030.98     17.71 o 
   2   0   7      184.51      153.02      9.81 o 
   3   0   7       49.80       44.51      7.43 o 
   4   0   7      318.38      331.40     17.56 o 
   5   0   7      173.68      168.93     13.40 o 
   6   0   7      100.50       91.40     19.70 o 
   7   0   7       57.06       50.11     15.42 o 
   8   0   7        0.83        0.00     16.83 o 
 -10   1   7        0.10        0.00     18.47 o 
  -9   1   7        0.74        0.00      9.76 o 
  -8   1   7        3.94        5.09     12.63 o 
  -7   1   7        0.15        0.00      7.68 o 
  -6   1   7       35.95       33.12      5.89 o 
  -5   1   7      142.60      171.77     10.63 o 
  -4   1   7       49.07       48.93      6.32 o 
  -3   1   7       90.25       88.83      6.64 o 
  -2   1   7      730.06      608.92     15.55 o 
  -1   1   7      361.51      289.83     10.53 o 
   0   1   7     5112.90     4771.17     36.43 o 
   1   1   7        2.34        0.00      2.17 o 
   2   1   7      834.62      871.53     21.53 o 
   3   1   7      242.80      214.36     13.73 o 
   4   1   7      650.71      685.23     38.20 o 
   5   1   7        5.22        0.00     11.74 o 
   6   1   7       46.43       37.80     14.86 o 
   7   1   7        1.16        0.00     11.08 o 
   8   1   7        2.74        6.60      9.15 o 
 -10   2   7        0.39       13.93     11.33 o 
  -9   2   7        6.54        1.99      8.59 o 
  -8   2   7        0.30        6.97     18.86 o 
  -7   2   7       12.92       14.29      9.31 o 
  -5   2   7       62.90       47.86      6.39 o 
  -4   2   7       58.62       79.28      6.75 o 
  -3   2   7      234.12      223.37     10.68 o 
  -2   2   7     1339.20     1236.33     24.19 o 
  -1   2   7      506.81      450.52     18.45 o 
   0   2   7      200.38      253.50     17.50 o 
   1   2   7     1224.41     1106.48     24.53 o 
   2   2   7        0.49        2.37      3.38 o 
   3   2   7      841.97      809.06     27.57 o 
   4   2   7      136.91      119.81     12.19 o 
   5   2   7       53.28       43.76     14.88 o 
   6   2   7       23.33       20.08     14.57 o 
   7   2   7       11.40        5.22      8.33 o 
   8   2   7        0.99       15.91     15.08 o 
 -10   3   7        1.14        1.19     12.56 o 
  -9   3   7        0.04        0.00      8.45 o 
  -8   3   7       12.68       25.55     10.60 o 
  -7   3   7        9.21       23.26      9.25 o 
  -6   3   7       93.73       70.50      7.93 o 
  -5   3   7       54.58       72.92      7.14 o 
  -4   3   7      624.03      472.00     16.54 o 
  -3   3   7      207.46      275.96     15.26 o 
  -2   3   7       29.64       21.45      6.39 o 
  -1   3   7      186.60      199.63     13.96 o 
   0   3   7        6.06        9.47      3.68 o 
   1   3   7        2.97        0.80      7.81 o 
   2   3   7        0.06        0.00      7.23 o 
   3   3   7       55.98       53.41      8.59 o 
   4   3   7       21.40       30.26      7.49 o 
   5   3   7       16.04        8.37      6.94 o 
   6   3   7       42.61       49.69     11.47 o 
   7   3   7        0.03        0.00      8.93 o 
 -10   4   7        0.44       24.67     12.35 o 
  -9   4   7        1.36        0.00      9.49 o 
  -8   4   7        3.92        2.03      8.12 o 
  -7   4   7       23.71       46.82     12.06 o 
  -6   4   7        0.30        2.43      5.54 o 
  -5   4   7       66.31       96.51      8.84 o 
  -4   4   7       21.57       12.48      7.68 o 
  -3   4   7       60.70       48.49     10.49 o 
  -2   4   7       63.37       46.72     13.47 o 
  -1   4   7       65.34       68.20     15.15 o 
   1   4   7       40.19       32.61      6.13 o 
   2   4   7       33.02       47.18      8.02 o 
   3   4   7       44.92       35.72      8.85 o 
   4   4   7       27.98       41.87      8.66 o 
   5   4   7       36.64       19.32     13.81 o 
   6   4   7       13.28       10.10     16.15 o 
   7   4   7        3.95        0.91     13.53 o 
  -9   5   7        1.56        3.75      8.62 o 
  -8   5   7        1.75        5.21      8.83 o 
  -7   5   7        3.37       15.21      8.53 o 
  -6   5   7        4.18        6.36     18.77 o 
  -5   5   7        4.72        0.00     11.60 o 
  -4   5   7       10.80       26.00     11.91 o 
  -3   5   7        1.43        2.62      7.62 o 
  -2   5   7       92.52      141.78     22.41 o 
  -1   5   7        3.90        0.00     10.53 o 
   0   5   7      265.73      317.33     21.42 o 
   1   5   7       29.83       36.90      9.17 o 
   2   5   7      198.35      186.66     13.88 o 
   3   5   7       13.13       13.24     11.59 o 
   4   5   7       56.10       41.39     11.41 o 
   5   5   7        4.41       21.26     15.87 o 
   6   5   7        2.27        0.00     12.01 o 
  -9   6   7        0.70        0.00      9.63 o 
  -8   6   7        0.06        0.00      9.17 o 
  -7   6   7        0.89        0.00      6.53 o 
  -6   6   7        4.21        8.57     12.39 o 
  -5   6   7        4.21        2.79      9.31 o 
  -4   6   7       26.54       30.26     11.39 o 
  -3   6   7       43.28       57.83     13.67 o 
  -2   6   7      103.24       81.24     13.53 o 
  -1   6   7       71.53       97.70     20.72 o 
   0   6   7       62.48       46.93     11.07 o 
   1   6   7       71.35       93.35     21.52 o 
   2   6   7        2.58        7.53      7.95 o 
   3   6   7       32.99       23.62     17.95 o 
   4   6   7        0.49        0.00     12.81 o 
   5   6   7        0.87        4.98     13.13 o 
   6   6   7        0.64       26.47     17.57 o 
  -8   7   7        1.03        7.60      9.46 o 
  -7   7   7        2.73        2.47      8.32 o 
  -6   7   7        9.40        0.00     10.29 o 
  -5   7   7       11.67        4.65      9.48 o 
  -4   7   7       16.03        7.73      8.83 o 
  -3   7   7       16.25       10.28      9.77 o 
  -2   7   7       53.41       37.21     11.09 o 
  -1   7   7        0.22        0.00     15.40 o 
   0   7   7        2.79        0.00     12.75 o 
   1   7   7        0.31        4.26     12.93 o 
   2   7   7        0.79        9.54     14.89 o 
   3   7   7        0.01        0.00      8.98 o 
   4   7   7        0.07        0.00     22.07 o 
   5   7   7        0.16        4.70     16.39 o 
  -8   8   7        0.83       11.96     11.21 o 
  -7   8   7        1.24        0.00     14.14 o 
  -6   8   7        1.09        0.00     16.53 o 
  -5   8   7        1.60       23.84     31.35 o 
  -4   8   7        5.93        4.17     10.10 o 
  -3   8   7        3.92        0.00      9.23 o 
  -2   8   7        9.98        4.31     16.18 o 
  -1   8   7        5.57        0.00      7.94 o 
   0   8   7        0.58        3.97     15.09 o 
   1   8   7        0.12       28.42     19.03 o 
   2   8   7        0.40       18.03     14.07 o 
   3   8   7        1.23        0.00      9.37 o 
   4   8   7        0.83       17.81     19.93 o 
  -7   9   7        0.22        0.00     15.07 o 
  -6   9   7        1.60        0.00     13.89 o 
  -5   9   7        0.01        0.48     10.63 o 
  -4   9   7        0.07        0.00      9.91 o 
  -3   9   7        0.72        0.00     19.88 o 
  -2   9   7        1.81       14.24     22.29 o 
   0   9   7        1.42       47.77     25.14 o 
   1   9   7        2.11        9.52     20.08 o 
   2   9   7        1.33        9.22     19.23 o 
  -5  10   7        0.83        0.00     25.48 o 
  -4  10   7        1.03        0.00     24.42 o 
  -3  10   7        0.41        0.00     18.75 o 
  -2  10   7        0.89       37.25     26.31 o 
  -1  10   7        2.06        0.00     28.10 o 
   0  10   7        1.40        0.00     21.89 o 
  -2 -12   8        0.23       13.70     23.94 o 
  -1 -12   8        1.01        3.49     21.73 o 
   0 -12   8        0.36        0.00     22.03 o 
   1 -12   8        0.07        0.00     16.23 o 
   2 -12   8        0.01       18.05     19.21 o 
   3 -12   8        4.09        3.14     15.59 o 
  -4 -11   8        0.11       28.63     16.63 o 
  -3 -11   8        0.08        3.02     16.37 o 
  -2 -11   8        0.00        0.00     27.24 o 
  -1 -11   8        0.34        0.00     13.48 o 
   0 -11   8       10.22        4.91     13.67 o 
   1 -11   8        6.14        0.00     17.58 o 
   2 -11   8        7.21        0.01     15.80 o 
   3 -11   8        6.11       13.44     16.19 o 
   4 -11   8        2.24       15.00     16.97 o 
  -5 -10   8        0.08        0.00     21.78 o 
  -4 -10   8        1.65        0.00     18.41 o 
  -3 -10   8        8.60        7.00     12.77 o 
  -2 -10   8        7.02       32.87     12.47 o 
  -1 -10   8       31.42       29.75     11.67 o 
   0 -10   8       16.37       18.60      9.00 o 
   1 -10   8       12.86        2.37     12.22 o 
   2 -10   8        2.52       40.61     17.90 o 
   3 -10   8        1.06        0.00     14.60 o 
   4 -10   8        0.02        0.00     16.79 o 
   5 -10   8        0.00        0.00     19.53 o 
   6 -10   8        0.28        0.00     16.46 o 
  -6  -9   8        0.94        0.00     18.30 o 
  -5  -9   8       12.41        0.00     17.51 o 
  -4  -9   8        4.28       16.09     17.26 o 
  -3  -9   8       11.53       22.12     16.48 o 
  -2  -9   8       13.18        8.72      9.16 o 
  -1  -9   8        1.41        0.00      5.18 o 
   0  -9   8        0.06        0.00      9.20 o 
   1  -9   8       12.98        1.15     10.45 o 
   2  -9   8        0.52        0.00     13.82 o 
   3  -9   8        8.17        0.00     14.20 o 
   4  -9   8        0.02       15.99     18.04 o 
   5  -9   8        0.15        3.88     16.67 o 
   6  -9   8        1.72        0.00     17.31 o 
   7  -9   8        1.30        0.01     16.32 o 
  -7  -8   8        0.77        0.00     26.42 o 
  -6  -8   8        3.72       15.23     19.71 o 
  -5  -8   8        0.30        0.00     14.08 o 
  -4  -8   8        2.39       19.45     19.69 o 
  -3  -8   8        0.84        0.00      8.85 o 
  -2  -8   8        2.95        1.45      6.84 o 
   0  -8   8        5.69       10.44      6.81 o 
   1  -8   8        0.21        5.14      7.24 o 
   2  -8   8        0.15        0.00     13.55 o 
   3  -8   8       23.72        0.00     12.77 o 
   4  -8   8       37.90       34.94     16.87 o 
   5  -8   8       30.90       21.03     17.63 o 
   6  -8   8        9.31        9.47     15.76 o 
   7  -8   8        7.95        3.99     15.92 o 
  -7  -7   8        0.03       32.97     21.24 o 
  -6  -7   8        0.21        0.00     16.00 o 
  -5  -7   8        1.39        0.00     11.04 o 
  -4  -7   8       18.43       15.28      9.82 o 
  -3  -7   8        1.75        0.00      8.52 o 
  -2  -7   8        5.38        2.75      4.17 o 
  -1  -7   8       16.71       13.93      5.73 o 
   0  -7   8       26.83       15.02      5.54 o 
   1  -7   8      162.48      142.67     14.00 o 
   2  -7   8      124.91      156.80     23.04 o 
   3  -7   8      243.99      187.53     26.32 o 
   4  -7   8       30.20       33.79     16.35 o 
   5  -7   8       28.21       40.91     17.62 o 
   6  -7   8        4.92       16.40     18.29 o 
   7  -7   8        1.65        2.13     18.02 o 
   8  -7   8        0.12        0.00     18.67 o 
  -8  -6   8        0.12        0.96     28.65 o 
  -7  -6   8        0.06        8.03     11.22 o 
  -6  -6   8        2.28        2.40      9.04 o 
  -5  -6   8        9.24       15.05     11.94 o 
  -4  -6   8       50.80       39.09     13.58 o 
  -3  -6   8       79.03       77.85     11.77 o 
  -2  -6   8      150.31      180.17      9.99 o 
  -1  -6   8      160.02      130.11      9.65 o 
   0  -6   8      981.94     1277.98     37.56 o 
   1  -6   8      202.96      166.07     14.43 o 
   2  -6   8      143.28      176.58     17.65 o 
   3  -6   8       17.49        0.00     14.19 o 
   4  -6   8       16.74       45.72     16.30 o 
   5  -6   8        0.39        0.00     15.27 o 
   6  -6   8        0.02        0.00     18.89 o 
   7  -6   8        5.34       10.25     15.98 o 
   8  -6   8        0.24        0.29     14.20 o 
  -9  -5   8        0.81        0.00     11.33 o 
  -8  -5   8        0.44        0.00     17.39 o 
  -7  -5   8       12.76        0.00     11.79 o 
  -6  -5   8        5.67        0.00     13.08 o 
  -5  -5   8       28.47       42.73     15.37 o 
  -4  -5   8       19.43       11.44     10.90 o 
  -3  -5   8      162.78      170.75     13.46 o 
  -2  -5   8       75.93       86.73      7.17 o 
  -1  -5   8      201.12      178.80     12.71 o 
   0  -5   8        2.43        4.55      3.84 o 
   1  -5   8       16.86       11.55      3.99 o 
   2  -5   8       29.71       44.49     10.04 o 
   3  -5   8        7.71        0.00     11.03 o 
   4  -5   8       20.72       46.20     14.60 o 
   5  -5   8        7.54       47.18     16.83 o 
   6  -5   8       19.31       20.28     14.06 o 
   7  -5   8        1.12       13.08     17.51 o 
   8  -5   8        2.64        0.00     16.29 o 
  -9  -4   8        0.02        8.32     13.16 o 
  -8  -4   8       13.12       11.98     11.56 o 
  -7  -4   8        2.29       23.92     14.30 o 
  -6  -4   8       74.71       79.34     17.35 o 
  -5  -4   8       14.24       18.98      8.08 o 
  -4  -4   8      282.74      205.06     15.88 o 
  -3  -4   8      210.86      244.22     16.91 o 
  -2  -4   8       51.04       40.72      6.07 o 
  -1  -4   8      228.73      209.94     11.54 o 
   0  -4   8        7.24        0.00      5.07 o 
   1  -4   8       25.98       17.26      3.70 o 
   2  -4   8        3.02        0.00      7.74 o 
   3  -4   8      465.66      520.92     35.22 o 
   4  -4   8       87.53       91.89     18.39 o 
   5  -4   8      118.75      112.59     20.96 o 
   6  -4   8       58.51       83.65     20.58 o 
   7  -4   8       13.27        7.06     13.72 o 
   8  -4   8       16.52       22.50     16.52 o 
  -9  -3   8        0.86        0.00     15.27 o 
  -8  -3   8        0.00        0.00      9.56 o 
  -7  -3   8        4.77        6.40      7.48 o 
  -6  -3   8       14.20        8.41      6.70 o 
  -5  -3   8        5.84        4.86      6.31 o 
  -4  -3   8       52.76       39.09      8.03 o 
  -3  -3   8      226.87      231.98     12.91 o 
  -2  -3   8       91.48       82.72      6.12 o 
  -1  -3   8     1761.22     1675.80     27.34 o 
   0  -3   8       17.79       17.16      3.61 o 
   1  -3   8     2398.70     2533.60     40.36 o 
   2  -3   8      205.25      273.25     14.30 o 
   3  -3   8      665.18      546.36     26.93 o 
   4  -3   8       82.56      107.01     18.87 o 
   5  -3   8      118.89       98.69     20.77 o 
   6  -3   8       17.08       52.67     17.76 o 
   7  -3   8       11.44        0.00     14.38 o 
   8  -3   8        0.44        0.00     14.88 o 
 -10  -2   8        0.41        0.00     14.55 o 
  -9  -2   8        0.04        0.00     10.36 o 
  -8  -2   8        1.10        2.49      8.00 o 
  -7  -2   8       14.04        0.00      8.22 o 
  -6  -2   8        3.95       12.84      7.98 o 
  -5  -2   8        0.84        0.00      4.96 o 
  -4  -2   8       82.75       98.85      8.64 o 
  -3  -2   8      225.43      263.81     13.15 o 
  -2  -2   8     1536.18     1616.82     38.40 o 
  -1  -2   8      132.44      116.49      6.95 o 
   0  -2   8     2113.64     2049.07     31.75 o 
   1  -2   8       35.02       27.90      5.54 o 
   2  -2   8     1440.66     1631.53     32.77 o 
   3  -2   8      107.48      128.53     10.04 o 
   4  -2   8      256.51      290.01     17.69 o 
   5  -2   8       37.39       61.39     16.64 o 
   6  -2   8       12.18        0.00     10.77 o 
   7  -2   8        1.27        0.00     13.51 o 
   8  -2   8        2.29        9.13     14.40 o 
 -10  -1   8        0.02        2.48     10.23 o 
  -9  -1   8        2.88        1.49     11.11 o 
  -8  -1   8        0.85       14.22      9.98 o 
  -7  -1   8       99.45      114.09     15.57 o 
  -6  -1   8       21.01       18.48      7.42 o 
  -5  -1   8     1102.14     1170.22     28.78 o 
  -4  -1   8      311.37      278.29     15.64 o 
  -3  -1   8      796.46      791.04     21.88 o 
  -1  -1   8       92.99      119.96      7.04 o 
   0  -1   8      226.55      263.26      9.67 o 
   1  -1   8        4.19        7.47      4.73 o 
   2  -1   8       80.92       72.41      8.09 o 
   3  -1   8        8.27        1.49      4.67 o 
   4  -1   8       52.54       73.07     10.01 o 
   5  -1   8       75.12       76.46     10.52 o 
   6  -1   8        1.22        0.00     12.85 o 
   7  -1   8       54.82       32.95     15.34 o 
   8  -1   8        0.29        0.00     16.59 o 
 -10   0   8        1.04        0.00     13.61 o 
  -9   0   8        0.52        0.00      9.29 o 
  -8   0   8        5.87        4.33      9.58 o 
  -7   0   8        4.55        6.44      8.37 o 
  -6   0   8      257.75      291.28     14.60 o 
  -5   0   8      312.78      380.74     16.36 o 
  -4   0   8      288.93      272.56     13.29 o 
  -3   0   8      506.18      516.26     14.08 o 
  -2   0   8      302.83      345.40     11.37 o 
  -1   0   8      544.95      767.66     14.70 o 
   1   0   8      157.35      213.90      7.17 o 
   2   0   8        4.91        7.15      4.99 o 
   3   0   8       58.65       54.79      6.97 o 
   4   0   8      116.68      123.51     11.87 o 
   5   0   8       54.68       47.59      9.26 o 
   6   0   8      121.84      157.44     24.61 o 
   7   0   8        0.22        7.79     11.47 o 
   8   0   8       12.81        0.00     13.71 o 
 -10   1   8        0.78        0.09     10.65 o 
  -9   1   8       12.22        7.64     10.25 o 
  -8   1   8        7.89        5.98      8.15 o 
  -7   1   8        5.28        2.51      7.84 o 
  -6   1   8        1.28        1.78      4.57 o 
  -5   1   8        5.61       13.49      4.94 o 
  -4   1   8        0.83        4.31      2.91 o 
  -3   1   8      228.45      225.17     10.60 o 
  -2   1   8      320.89      263.47     11.34 o 
  -1   1   8     1441.05     1462.66     31.54 o 
   0   1   8       39.84       36.60      3.78 o 
   1   1   8     2305.20     2445.65     26.02 o 
   3   1   8     2406.05     2747.90     74.58 o 
   4   1   8       42.42       48.46     18.38 o 
   5   1   8      150.76      149.52     22.69 o 
   6   1   8        4.05        6.92     11.56 o 
   7   1   8       11.12        0.00     12.42 o 
   8   1   8        0.08       10.06      9.91 o 
 -10   2   8        0.40        4.51     10.16 o 
  -9   2   8        1.74       18.06     11.23 o 
  -8   2   8        0.57       20.73     10.16 o 
  -7   2   8        0.84        9.66      8.22 o 
  -6   2   8        5.77        3.28      4.43 o 
  -5   2   8       19.00       32.51      6.31 o 
  -4   2   8       39.80       39.81      5.93 o 
  -3   2   8      141.88      154.72      9.52 o 
  -2   2   8      303.43      290.72     12.52 o 
  -1   2   8      154.94      157.01     10.70 o 
   0   2   8     1080.95     1033.51     29.70 o 
   1   2   8       23.41       38.64      5.88 o 
   2   2   8     1370.37     1336.54     32.80 o 
   3   2   8      276.01      262.74     16.97 o 
   4   2   8       91.27       85.52     10.81 o 
   5   2   8       41.77       21.94     12.65 o 
   6   2   8       13.71        1.99     11.47 o 
   7   2   8        2.94        0.00     11.61 o 
 -10   3   8        0.40        0.00      9.81 o 
  -9   3   8        2.30        0.09     11.64 o 
  -8   3   8        4.70        8.11     16.64 o 
  -7   3   8       15.03       10.22      7.74 o 
  -6   3   8        4.25       11.97      5.25 o 
  -5   3   8      128.18      103.88      9.07 o 
  -4   3   8      123.33      164.79     11.23 o 
  -3   3   8      270.87      238.10     13.92 o 
  -2   3   8      225.67      248.09     16.20 o 
  -1   3   8      687.20      672.96     29.44 o 
   0   3   8      102.79       88.66     10.67 o 
   1   3   8        7.52        9.17      4.56 o 
   2   3   8        3.08        1.96      5.40 o 
   3   3   8        3.58        0.38      5.29 o 
   4   3   8       11.25       12.38     21.75 o 
   5   3   8       30.01       63.06     18.60 o 
   6   3   8        0.24        0.00     13.96 o 
   7   3   8        6.66        0.00     13.37 o 
  -9   4   8        1.08        0.00     19.51 o 
  -8   4   8        4.10        4.90     18.83 o 
  -7   4   8        9.81       10.65     10.00 o 
  -6   4   8       30.32       45.78      7.64 o 
  -4   4   8       91.17       73.71      8.03 o 
  -3   4   8        0.52        8.52      6.34 o 
  -2   4   8       51.32       31.33      8.31 o 
  -1   4   8      104.40       83.06     11.55 o 
   0   4   8        0.16        9.21      6.86 o 
   1   4   8        8.38        0.00     10.68 o 
   2   4   8        7.51        0.00      5.82 o 
   3   4   8        3.51        4.63      6.30 o 
   4   4   8       24.97       34.89      9.08 o 
   5   4   8        7.83       11.81     13.97 o 
   6   4   8        9.71       33.31     17.13 o 
  -9   5   8        0.66        0.00     10.27 o 
  -8   5   8        0.40       10.49     10.35 o 
  -7   5   8        3.64        0.00      8.46 o 
  -6   5   8       12.59       10.69      6.38 o 
  -5   5   8        0.68        0.00      5.47 o 
  -4   5   8        0.50        1.34      9.64 o 
  -3   5   8        2.86        7.84      7.70 o 
  -2   5   8        1.35       10.60     13.62 o 
  -1   5   8       63.13       46.30     16.23 o 
   0   5   8        3.01        0.00      6.40 o 
   1   5   8      116.68      123.16     13.88 o 
   2   5   8        4.70        0.00      8.32 o 
   3   5   8       77.61       66.49     11.96 o 
   4   5   8        8.66       20.98     13.05 o 
   5   5   8       12.15        0.00     14.34 o 
   6   5   8        0.13       14.43     17.49 o 
  -9   6   8        2.71        1.14      9.96 o 
  -8   6   8        1.45        0.00     11.83 o 
  -7   6   8        0.27        0.00      6.40 o 
  -6   6   8        1.16        0.00      5.66 o 
  -5   6   8        4.41        4.79     10.99 o 
  -4   6   8       16.31        7.75      9.68 o 
  -2   6   8       72.66      140.22     27.93 o 
  -1   6   8       35.49       20.03     15.43 o 
   0   6   8       81.24      136.57     25.46 o 
   1   6   8       13.52        7.86     10.09 o 
   2   6   8       45.41       34.38      9.96 o 
   3   6   8        6.56        0.00     14.08 o 
   4   6   8        3.59        6.15     14.26 o 
   5   6   8        0.16        0.00     17.74 o 
  -8   7   8        0.06        0.00     11.13 o 
  -7   7   8        1.15        0.00      6.09 o 
  -6   7   8        2.16        5.77     14.51 o 
  -5   7   8        4.49        0.00      9.72 o 
  -4   7   8       13.10       13.07     40.58 o 
  -3   7   8       12.11       13.87      9.93 o 
  -2   7   8        1.48        0.00     17.87 o 
  -1   7   8        3.14        5.85     13.53 o 
   0   7   8        5.26        3.57     13.41 o 
   1   7   8        0.40        9.32     12.25 o 
   2   7   8        1.20        2.91      9.04 o 
   3   7   8        0.88        0.00     21.66 o 
   4   7   8        0.45        0.00     17.78 o 
  -7   8   8        1.27        0.00     27.46 o 
  -6   8   8        3.94        5.54     11.35 o 
  -5   8   8        2.68        8.47     12.30 o 
  -4   8   8        4.11        0.00      9.88 o 
  -3   8   8        1.17       12.67     19.44 o 
  -2   8   8        0.33        0.00     12.25 o 
  -1   8   8       16.31        0.04     21.17 o 
   0   8   8        0.01        2.41     18.57 o 
   1   8   8        0.02        6.19     16.68 o 
   2   8   8        0.40        0.00      8.73 o 
   3   8   8        0.52        0.00     23.42 o 
  -6   9   8        0.02        2.81     11.18 o 
  -5   9   8        0.01        0.00     10.37 o 
  -4   9   8        0.22        4.71     11.26 o 
  -3   9   8        0.35       13.12     19.57 o 
  -2   9   8        0.78        0.00     23.45 o 
  -1   9   8        0.23       18.24     18.25 o 
   0   9   8        0.15        0.00     22.06 o 
   1   9   8        0.90        3.70     20.61 o 
   2   9   8        0.68       21.16     11.93 o 
  -4  10   8        0.17       31.92     26.01 o 
  -3  10   8        0.22        0.00     23.90 o 
  -2  10   8        0.92        4.84     20.15 o 
  -1  10   8        1.35        0.00     19.58 o 
  -1 -12   9        0.34        0.00     22.21 o 
   0 -12   9        0.38       21.00     22.36 o 
   1 -12   9        0.01        0.00     16.46 o 
   2 -12   9        0.00       15.84     18.35 o 
   3 -12   9        0.57        0.00     20.82 o 
  -3 -11   9        0.57        7.08     14.64 o 
  -1 -11   9        2.39        0.00     20.38 o 
   0 -11   9        0.87        4.50     18.09 o 
   1 -11   9        2.72        4.48     13.19 o 
   2 -11   9        5.79       32.98     18.51 o 
   3 -11   9        3.02       18.63     16.79 o 
   4 -11   9        4.10       42.85     20.60 o 
   5 -11   9        0.87        0.00     21.56 o 
  -5 -10   9        0.90        0.00     22.65 o 
  -4 -10   9        0.17        0.00     19.82 o 
  -3 -10   9        4.51        0.00     16.82 o 
  -2 -10   9        3.57        0.00     13.71 o 
  -1 -10   9       24.34       33.22     15.75 o 
   0 -10   9        4.78       10.39     11.26 o 
   1 -10   9       16.71       17.18     14.05 o 
   2 -10   9        4.25       12.14     15.43 o 
   3 -10   9        1.85       23.60     19.29 o 
   4 -10   9        0.56        0.09     15.16 o 
   5 -10   9        0.01        0.00     18.34 o 
   6 -10   9        0.07        0.00     18.15 o 
  -6  -9   9        2.08        0.00     17.42 o 
  -5  -9   9        2.61       31.72     23.95 o 
  -4  -9   9        4.31       25.94     20.14 o 
  -3  -9   9       12.58        0.00      9.65 o 
  -2  -9   9       15.27       11.94      9.39 o 
  -1  -9   9        4.30        4.83      6.66 o 
   0  -9   9        0.08        1.58      7.46 o 
   1  -9   9        0.05       15.26     18.61 o 
   2  -9   9        0.16        0.00     17.63 o 
   3  -9   9        5.49       29.90     16.00 o 
   4  -9   9        0.20        0.00     20.93 o 
   5  -9   9        0.06        3.04     14.73 o 
   6  -9   9        0.49        0.00     21.48 o 
  -7  -8   9        1.59        0.00     22.97 o 
  -6  -8   9        1.14        0.00     18.69 o 
  -5  -8   9        1.81        0.00     20.63 o 
  -4  -8   9        1.38       13.00     20.10 o 
  -3  -8   9        0.14        0.00      8.96 o 
  -2  -8   9       17.87       32.10      8.19 o 
  -1  -8   9        5.10        6.47      5.83 o 
   0  -8   9       19.45       21.43      7.90 o 
   1  -8   9        3.31       14.61      8.71 o 
   2  -8   9        1.08        0.00     10.86 o 
   3  -8   9       25.89        3.24     12.22 o 
   4  -8   9        8.64        0.00     14.45 o 
   5  -8   9       12.95        5.05     14.17 o 
   6  -8   9        6.94        4.97     15.15 o 
   7  -8   9        4.93        0.00     16.99 o 
  -7  -7   9        0.15       25.99     21.15 o 
  -6  -7   9        0.01        0.00     15.95 o 
  -5  -7   9        4.41       15.73      9.42 o 
  -4  -7   9        2.71       14.00      9.42 o 
  -3  -7   9       14.35        3.74      9.77 o 
  -2  -7   9        0.39        1.32      5.87 o 
  -1  -7   9       44.70       27.64      5.88 o 
   0  -7   9      157.41      145.36     13.30 o 
   1  -7   9       64.23       78.43     12.49 o 
   2  -7   9      168.16      121.49     18.41 o 
   3  -7   9       83.60      147.25     27.03 o 
   4  -7   9       40.61       29.58     15.71 o 
   5  -7   9       34.99       27.53     13.41 o 
   6  -7   9        6.71       23.89     18.43 o 
   7  -7   9        3.01       31.67     17.70 o 
  -8  -6   9        0.08        0.00     19.12 o 
  -7  -6   9        0.05        8.28     13.56 o 
  -6  -6   9        3.36       20.66     12.61 o 
  -5  -6   9        0.01       13.08     13.70 o 
  -4  -6   9        3.41        0.00     12.87 o 
  -3  -6   9       18.55       30.64     16.38 o 
  -2  -6   9       58.42       31.75      6.16 o 
  -1  -6   9      926.15     1021.06     26.16 o 
   0  -6   9      172.26      113.96     11.45 o 
   1  -6   9      331.86      343.18     22.97 o 
   2  -6   9       60.48       43.81     23.05 o 
   3  -6   9       86.47      106.37     21.08 o 
   4  -6   9        1.37        1.34     11.84 o 
   5  -6   9        2.08        0.00     13.50 o 
   6  -6   9        0.35        0.00     16.60 o 
   7  -6   9        0.11        1.08     15.54 o 
   8  -6   9        0.03        0.00     19.24 o 
  -8  -5   9        1.40        0.00     13.03 o 
  -7  -5   9        1.24        0.00     16.67 o 
  -6  -5   9       26.06        0.00     12.96 o 
  -5  -5   9        2.30       14.99     12.85 o 
  -4  -5   9      235.79      274.98     29.47 o 
  -3  -5   9      206.15      220.30     16.86 o 
  -2  -5   9      181.21      168.17      9.77 o 
  -1  -5   9      274.22      275.08     15.65 o 
   0  -5   9       11.30        6.50      4.51 o 
   1  -5   9        9.31        1.36      6.81 o 
   2  -5   9        7.07       14.06      8.50 o 
   3  -5   9       18.76       42.03     16.16 o 
   4  -5   9        0.20       26.86     14.62 o 
   5  -5   9        0.47        2.68     12.60 o 
   6  -5   9        8.91       10.95     12.96 o 
   7  -5   9        0.58        3.03     13.41 o 
   8  -5   9       10.05        0.00     14.35 o 
  -9  -4   9        0.37        0.00     15.43 o 
  -8  -4   9        0.98        0.00     14.37 o 
  -7  -4   9       12.75       16.55     12.14 o 
  -6  -4   9        1.21        1.57      9.68 o 
  -5  -4   9      188.61      154.81     15.64 o 
  -4  -4   9        1.43        6.36     11.93 o 
  -3  -4   9      139.43      103.02     12.55 o 
  -2  -4   9       43.22       37.14      6.03 o 
  -1  -4   9        6.88        3.63      3.48 o 
   0  -4   9      200.08      154.27     11.94 o 
   2  -4   9        3.95       17.58     14.88 o 
   3  -4   9        8.86       13.84      9.37 o 
   4  -4   9       23.07        0.00     11.04 o 
   5  -4   9       68.54       56.53     17.72 o 
   6  -4   9       17.89       27.96     15.68 o 
   7  -4   9       43.44       31.16     16.96 o 
   8  -4   9        4.12       36.44     19.88 o 
  -9  -3   9        2.15        0.28     12.82 o 
  -8  -3   9        3.91        6.40      7.95 o 
  -7  -3   9        1.28        0.00      8.25 o 
  -6  -3   9        3.48       13.00      7.53 o 
  -5  -3   9        7.25       17.84      7.59 o 
  -4  -3   9        2.74        0.00      4.76 o 
  -3  -3   9      213.74      209.42     12.83 o 
  -2  -3   9       91.46       76.96      7.03 o 
  -1  -3   9      329.39      348.97     11.94 o 
   0  -3   9      739.99      759.90     16.76 o 
   1  -3   9       12.17       16.23      5.72 o 
   2  -3   9     1035.22     1074.19     29.12 o 
   3  -3   9       60.90       84.24      9.78 o 
   4  -3   9      424.89      410.17     34.67 o 
   5  -3   9       95.00      110.12     21.97 o 
   6  -3   9       33.70       35.78     15.03 o 
   7  -3   9        7.37       18.58     15.55 o 
   8  -3   9        0.91        6.39     16.21 o 
  -9  -2   9        1.38        0.49     18.03 o 
  -8  -2   9        0.96       14.83     19.39 o 
  -7  -2   9        4.73        4.63     11.82 o 
  -6  -2   9        2.01        0.00      6.84 o 
  -5  -2   9       24.69       17.24      5.55 o 
  -4  -2   9       16.29       16.20      4.94 o 
  -3  -2   9      116.48      143.78     10.54 o 
  -2  -2   9      203.35      202.82      9.22 o 
  -1  -2   9      614.01      564.48     15.88 o 
   0  -2   9      266.75      287.26     10.65 o 
   1  -2   9     1869.47     1877.14     40.70 o 
   2  -2   9        0.38        0.00      5.07 o 
   3  -2   9      786.09      925.90     27.36 o 
   4  -2   9        8.80       15.93      6.92 o 
   5  -2   9       79.06       41.99     14.69 o 
   6  -2   9        7.25       10.04     13.57 o 
   7  -2   9        6.66        0.00     13.23 o 
   8  -2   9        0.03        9.53     16.24 o 
 -10  -1   9        0.62        0.00     10.72 o 
  -9  -1   9        0.28       21.13      9.76 o 
  -8  -1   9        6.37       11.14     10.01 o 
  -7  -1   9        0.00        3.61      8.06 o 
  -6  -1   9       77.27       97.49     29.67 o 
  -4  -1   9      386.82      398.38     20.95 o 
  -3  -1   9      217.08      182.84     12.72 o 
  -2  -1   9      384.75      400.87     10.08 o 
  -1  -1   9     1447.75     1373.00     24.20 o 
   0  -1   9       46.72       52.10      5.07 o 
   1  -1   9       13.12       21.04      3.26 o 
   2  -1   9       17.03       12.10      5.20 o 
   3  -1   9       68.47       66.88      8.09 o 
   4  -1   9       26.79       24.70      6.98 o 
   5  -1   9       38.08       30.67     12.62 o 
   6  -1   9       37.93       60.32     18.17 o 
   7  -1   9        2.21        0.00     12.57 o 
   8  -1   9        7.00       13.10     16.65 o 
 -10   0   9        0.42        5.36     11.16 o 
  -9   0   9        5.25       10.13     30.48 o 
  -8   0   9        2.39        1.45      9.86 o 
  -7   0   9       67.00       96.03     19.64 o 
  -6   0   9       17.84        9.00      6.63 o 
  -5   0   9       24.69       24.69      5.87 o 
  -4   0   9       13.74        6.08      4.57 o 
  -3   0   9      429.16      426.38     19.15 o 
  -2   0   9      331.89      335.35     12.14 o 
  -1   0   9       86.18      112.68      6.32 o 
   0   0   9      188.36      266.58     10.47 o 
   2   0   9        0.06        0.00      5.06 o 
   3   0   9      153.72      163.67     11.53 o 
   4   0   9       14.09        5.48      5.84 o 
   5   0   9       96.75      104.62     20.36 o 
   6   0   9        5.43       18.65     14.35 o 
   7   0   9       20.54        0.00     15.94 o 
   8   0   9        2.62        0.00     17.10 o 
 -10   1   9        0.45        0.00     11.61 o 
  -9   1   9        1.28       22.46     10.11 o 
  -8   1   9        6.38        8.53      9.75 o 
  -7   1   9        0.20        1.56     12.44 o 
  -6   1   9        9.11       10.64      4.89 o 
  -4   1   9       15.50       19.02      5.66 o 
  -3   1   9      196.30      209.31     12.14 o 
  -2   1   9      318.43      322.67     12.97 o 
  -1   1   9      239.63      213.38     10.54 o 
   0   1   9      685.88      718.27     15.89 o 
   1   1   9       28.81       41.33      3.88 o 
   2   1   9      999.73     1088.77     30.45 o 
   3   1   9        7.42        8.88      6.76 o 
   4   1   9      106.55      126.31     24.88 o 
   5   1   9       22.56        3.92     11.20 o 
   6   1   9       24.81        9.53     11.81 o 
   7   1   9        3.23       10.14     13.47 o 
 -10   2   9        0.50        0.00     10.39 o 
  -9   2   9        0.04        4.90      9.34 o 
  -8   2   9        1.51       12.02      8.28 o 
  -7   2   9        2.95        0.00      8.12 o 
  -6   2   9        2.83        0.00      6.19 o 
  -5   2   9        5.31        0.00      4.98 o 
  -4   2   9       37.48       32.81      5.71 o 
  -3   2   9      136.29      144.80     10.49 o 
  -2   2   9      122.43      120.55      9.03 o 
  -1   2   9     1022.91      933.86     22.43 o 
   0   2   9      110.74      117.83      7.95 o 
   1   2   9     1102.27     1179.95     35.07 o 
   2   2   9        4.13        7.01      5.29 o 
   3   2   9      123.64      124.59     13.25 o 
   4   2   9        2.81        8.04      6.64 o 
   5   2   9       63.86       49.14     16.39 o 
   6   2   9        3.77       38.86     17.73 o 
   7   2   9        3.52        0.83      9.82 o 
  -9   3   9        0.34        0.00     11.08 o 
  -8   3   9        1.46        0.00      8.23 o 
  -7   3   9        0.78        0.00      9.82 o 
  -6   3   9       45.23       37.22      7.17 o 
  -5   3   9       37.56       56.83      8.41 o 
  -4   3   9       77.80       62.58      7.44 o 
  -3   3   9       97.35      135.75     10.51 o 
  -2   3   9      136.60      124.10      9.47 o 
  -1   3   9      160.04      153.62     13.59 o 
   0   3   9        1.41        0.00      8.40 o 
   1   3   9        5.87        8.58      7.05 o 
   2   3   9        6.96        0.00      8.89 o 
   3   3   9        3.12        3.07      6.66 o 
   4   3   9       16.96       14.63      6.87 o 
   5   3   9       12.05       10.03     13.24 o 
   6   3   9        6.59        0.00     16.93 o 
   7   3   9        1.71        0.00     21.14 o 
  -9   4   9        1.48       13.35     10.26 o 
  -8   4   9        2.76       14.60      9.72 o 
  -7   4   9       14.93       20.85     18.57 o 
  -6   4   9       10.81       11.36      6.21 o 
  -5   4   9       42.92       58.69      8.67 o 
  -4   4   9       13.12       19.20      5.46 o 
  -3   4   9       89.20       77.51     12.63 o 
  -2   4   9        1.41        1.06      6.81 o 
  -1   4   9        4.11       11.95      7.55 o 
   0   4   9        0.39        8.59      6.11 o 
   1   4   9        1.09        6.94      6.96 o 
   2   4   9        0.32        2.77      6.31 o 
   3   4   9        4.55        4.58      6.72 o 
   4   4   9        1.70        0.00      6.72 o 
   5   4   9       12.60       20.91     17.05 o 
   6   4   9        0.05        0.00     13.07 o 
  -9   5   9        1.14        4.11      9.86 o 
  -8   5   9        0.50        7.30     10.68 o 
  -7   5   9        1.59        0.00     12.27 o 
  -6   5   9        6.42       17.92      7.54 o 
  -5   5   9        0.81        9.09      6.67 o 
  -4   5   9       11.84        3.66      6.31 o 
  -3   5   9        0.04        0.00      6.43 o 
  -2   5   9        8.74        0.00      8.99 o 
  -1   5   9        1.38        0.00      7.79 o 
   0   5   9       34.83       22.98      8.30 o 
   1   5   9        1.80        1.07     16.78 o 
   2   5   9       50.93       36.81     13.40 o 
   3   5   9       19.85       13.54      7.59 o 
   4   5   9       16.78        7.43     13.61 o 
   5   5   9        2.48        9.02     14.51 o 
  -8   6   9        0.57        0.00     10.12 o 
  -7   6   9        0.26       15.81      8.11 o 
  -6   6   9        1.57        1.27      6.77 o 
  -5   6   9        7.34        0.00      6.60 o 
  -4   6   9        1.32        0.11      7.27 o 
  -3   6   9        2.63        0.00      8.52 o 
  -2   6   9        7.65       30.24      9.79 o 
  -1   6   9       20.34       44.02     11.45 o 
   0   6   9       17.23       13.84     16.15 o 
   1   6   9       37.35       65.79     20.95 o 
   2   6   9       13.00       25.28     10.46 o 
   3   6   9        5.50       22.58     15.79 o 
   4   6   9        0.01       26.43     17.71 o 
  -8   7   9        1.60       22.50     11.17 o 
  -7   7   9        1.37       15.02      7.28 o 
  -6   7   9        0.74        0.00      7.31 o 
  -5   7   9        1.86        0.00      7.51 o 
  -4   7   9       11.13       11.28     11.04 o 
  -3   7   9       12.20       30.24     12.98 o 
  -2   7   9        6.07       19.89     11.77 o 
  -1   7   9       43.21       18.58     18.33 o 
   0   7   9        5.07        0.00      8.42 o 
   1   7   9        2.69       21.21     10.77 o 
   2   7   9        0.76        0.00      8.92 o 
   3   7   9        0.49        0.00     20.02 o 
   4   7   9        1.21        8.79     14.24 o 
  -7   8   9        0.12        0.00      7.83 o 
  -6   8   9        1.46        0.00      8.32 o 
  -5   8   9        1.46        0.00     20.55 o 
  -4   8   9        0.49        7.70     11.85 o 
  -3   8   9        2.00        5.21     10.00 o 
  -2   8   9        2.36        4.96     10.74 o 
  -1   8   9        0.06        1.80     11.04 o 
   0   8   9        1.90        4.26      9.74 o 
   1   8   9        0.06       18.26     12.30 o 
   2   8   9        0.01        6.71     10.07 o 
  -5   9   9        1.08        8.54     12.19 o 
  -4   9   9        0.53        6.78     10.95 o 
  -3   9   9        0.15       10.80     18.35 o 
  -2   9   9        0.45       18.95     23.56 o 
  -1   9   9        0.11        0.02     18.96 o 
   0   9   9        2.43        0.00     23.58 o 
   0 -12  10        0.29       13.84     23.10 o 
   1 -12  10        0.11       13.16     15.58 o 
   2 -12  10        0.00        0.00     17.03 o 
  -3 -11  10        0.83        2.33     19.02 o 
  -2 -11  10        0.21       23.50     23.80 o 
  -1 -11  10        0.19       23.17     21.56 o 
   0 -11  10        0.90        9.07     13.36 o 
   1 -11  10        2.03        4.67     13.22 o 
   2 -11  10        3.30       13.14     14.08 o 
   3 -11  10        1.98        0.00     13.97 o 
   4 -11  10        4.36        0.00     17.64 o 
  -4 -10  10        0.56        4.35     15.45 o 
  -3 -10  10        0.96        0.00     15.51 o 
  -2 -10  10        2.58        0.27     27.14 o 
  -1 -10  10        6.14        0.60     12.09 o 
   0 -10  10       11.03       29.65      9.81 o 
   1 -10  10       15.29       27.99     16.08 o 
   2 -10  10        9.16        0.00     12.48 o 
   3 -10  10        2.61       35.19     19.13 o 
   4 -10  10        2.11        0.00     15.73 o 
   5 -10  10        0.05        0.00     18.37 o 
  -6  -9  10        0.30        0.00     16.79 o 
  -5  -9  10        0.11        6.54     16.00 o 
  -4  -9  10        8.06        5.65     17.68 o 
  -3  -9  10        8.79       11.13     11.77 o 
  -2  -9  10       17.36       25.00      9.98 o 
  -1  -9  10        6.76        6.94     10.44 o 
   0  -9  10        9.63       13.97      9.43 o 
   1  -9  10        1.80        9.80     22.91 o 
   2  -9  10        0.01        2.51     11.86 o 
   3  -9  10        0.61        0.00     14.44 o 
   4  -9  10        0.01        9.57     16.25 o 
   5  -9  10        0.00        0.00     19.52 o 
   6  -9  10        0.05       12.93     16.99 o 
  -6  -8  10        1.32       16.13     23.56 o 
  -5  -8  10        2.22       33.19     22.58 o 
  -4  -8  10        7.14       13.87     11.42 o 
  -3  -8  10        0.10        0.50     22.41 o 
  -2  -8  10        0.20        6.43      8.82 o 
  -1  -8  10        2.55        0.00     10.54 o 
   0  -8  10        7.27       16.98      7.72 o 
   1  -8  10        5.39       24.37      9.91 o 
   2  -8  10        1.32        0.00     10.66 o 
   3  -8  10        3.50       10.14     14.69 o 
   4  -8  10        0.09        0.00     15.74 o 
   5  -8  10        6.04        0.00     20.65 o 
   6  -8  10        5.48        0.01     14.77 o 
   7  -8  10        1.87       18.62     20.93 o 
  -7  -7  10        0.88        0.79     12.41 o 
  -6  -7  10        0.03        0.00     11.15 o 
  -5  -7  10        0.00       13.56     11.56 o 
  -4  -7  10        3.70        6.55      8.69 o 
  -3  -7  10        0.37        0.00      9.08 o 
  -2  -7  10        9.60       28.86     11.89 o 
  -1  -7  10       16.76       17.55      5.04 o 
   0  -7  10       16.81       13.77      7.90 o 
   1  -7  10       49.30       13.98     19.26 o 
   2  -7  10       48.69       56.08     12.36 o 
   3  -7  10       30.49        7.35     14.33 o 
   4  -7  10       69.83       86.65     22.42 o 
   5  -7  10       21.63        0.00     16.43 o 
   6  -7  10        9.45       52.10     21.47 o 
   7  -7  10        2.68        0.00     20.16 o 
  -8  -6  10        0.72        0.00     17.79 o 
  -7  -6  10        1.08        0.00     17.76 o 
  -6  -6  10        0.20        0.00     14.68 o 
  -5  -6  10        0.20       13.72     13.91 o 
  -4  -6  10        0.71       10.32     11.53 o 
  -3  -6  10       10.18        5.89      9.93 o 
  -2  -6  10       65.95      117.09     23.65 o 
  -1  -6  10      275.34      246.81     14.51 o 
   0  -6  10        7.88       21.01      7.35 o 
   1  -6  10      116.47       82.28     14.88 o 
   2  -6  10      185.83      253.26     22.38 o 
   3  -6  10       13.25       50.42     17.53 o 
   4  -6  10       36.86       27.97     15.23 o 
   5  -6  10        0.04       15.51     16.47 o 
   6  -6  10        3.31        0.00     15.02 o 
   7  -6  10        0.65        0.00     22.91 o 
  -8  -5  10        0.08        0.00     14.99 o 
  -7  -5  10        3.51        6.33     13.87 o 
  -6  -5  10        1.83       17.77     13.04 o 
  -5  -5  10       66.89       82.34     17.43 o 
  -4  -5  10      131.17      157.26     22.79 o 
  -3  -5  10      208.27      225.69     18.20 o 
  -2  -5  10      202.93      192.61     12.29 o 
  -1  -5  10       44.36       40.56      7.93 o 
   0  -5  10      150.15       99.31     10.54 o 
   1  -5  10       36.74       48.21     10.35 o 
   2  -5  10        0.37        0.00     11.03 o 
   3  -5  10        0.24        0.00      8.83 o 
   4  -5  10        3.97       34.20     15.22 o 
   5  -5  10        2.50        0.00     14.42 o 
   6  -5  10        0.52        0.00     13.75 o 
   7  -5  10        6.01        6.50     14.48 o 
   8  -5  10        2.75       15.36     17.38 o 
  -9  -4  10        0.58        6.22     14.65 o 
  -8  -4  10        7.03        0.00     13.54 o 
  -7  -4  10        1.44       13.33     12.81 o 
  -6  -4  10       49.56       49.63     15.12 o 
  -5  -4  10       15.87       16.36      7.60 o 
  -4  -4  10       23.00       15.82      7.16 o 
  -3  -4  10       15.18       21.36     12.51 o 
  -2  -4  10       26.85       25.19      5.15 o 
  -1  -4  10      119.70       83.63      6.68 o 
   0  -4  10       13.05       24.62      5.52 o 
   2  -4  10        3.09       22.67      9.05 o 
   3  -4  10        5.45        3.28      8.74 o 
   4  -4  10       27.56       27.61     14.88 o 
   5  -4  10       19.90        0.00     15.05 o 
   6  -4  10       22.59       49.18     19.30 o 
   7  -4  10       15.51        5.04     14.77 o 
   8  -4  10        1.09        9.48     17.01 o 
  -9  -3  10        3.72        5.54     11.75 o 
  -8  -3  10        0.01       12.14     12.65 o 
  -7  -3  10       14.91       17.15      9.85 o 
  -6  -3  10        0.02        0.00      8.15 o 
  -5  -3  10       15.81       19.80      7.96 o 
  -4  -3  10       72.82       81.88      9.26 o 
  -3  -3  10       22.06        8.08      5.97 o 
  -2  -3  10      354.96      339.71     14.68 o 
  -1  -3  10       99.22      106.98      7.30 o 
   0  -3  10       65.70       65.52      6.39 o 
   1  -3  10      372.47      364.56     17.27 o 
   2  -3  10       39.95       64.83      9.16 o 
   3  -3  10      326.11      253.93     15.66 o 
   4  -3  10      212.07      281.03     32.17 o 
   5  -3  10       71.55       73.19     18.81 o 
   6  -3  10       23.45       30.13     17.78 o 
   7  -3  10        6.55        2.96     14.60 o 
   8  -3  10        1.30       19.18     17.25 o 
  -9  -2  10        0.49        0.00     12.17 o 
  -8  -2  10        2.53        0.00     14.87 o 
  -7  -2  10        2.09        4.57      8.25 o 
  -6  -2  10        0.88        0.00      8.31 o 
  -5  -2  10        6.71        1.28      5.38 o 
  -4  -2  10        8.55       16.20      6.48 o 
  -3  -2  10       19.93       34.51      6.52 o 
  -2  -2  10      394.84      380.15     13.55 o 
  -1  -2  10      246.52      304.38     11.01 o 
   0  -2  10     1654.30     1570.91     25.91 o 
   1  -2  10      104.40       86.28      9.17 o 
   2  -2  10     1052.76     1131.83     30.85 o 
   3  -2  10       14.11        9.20      6.23 o 
   4  -2  10      148.61      131.29     19.39 o 
   5  -2  10        3.23        4.34     17.48 o 
   6  -2  10       10.41       22.11     14.10 o 
   7  -2  10        0.17        6.58     12.67 o 
   8  -2  10        1.07       17.21     17.36 o 
  -9  -1  10        1.07        0.00      9.18 o 
  -8  -1  10        0.58        1.89      9.16 o 
  -7  -1  10       13.60       19.87     10.10 o 
  -6  -1  10        4.62        2.37      5.03 o 
  -5  -1  10       22.62       31.17      7.22 o 
  -4  -1  10       40.47       43.11      8.30 o 
  -3  -1  10      234.01      222.62     20.62 o 
  -2  -1  10      316.32      265.52      9.02 o 
  -1  -1  10      572.21      577.73     16.66 o 
   0  -1  10       17.45       25.67      4.14 o 
   1  -1  10      144.87      122.24     10.29 o 
   2  -1  10        1.81        0.00      5.50 o 
   3  -1  10       39.11       29.74      6.80 o 
   4  -1  10       64.53       60.53     10.16 o 
   5  -1  10       26.57       34.46      8.75 o 
   6  -1  10        6.22        0.00     16.48 o 
   7  -1  10        5.32        0.00     14.53 o 
  -9   0  10        0.49        0.00     12.14 o 
  -8   0  10        9.90       32.32     18.45 o 
  -7   0  10        0.80       12.84     10.88 o 
  -6   0  10      123.74      136.37     11.88 o 
  -5   0  10       32.37       16.62      5.63 o 
  -4   0  10      848.16      873.48     26.84 o 
  -3   0  10       12.59        9.17      6.20 o 
  -2   0  10      330.34      360.49     13.47 o 
  -1   0  10       78.78      108.66      6.76 o 
   0   0  10       53.45       70.51      6.86 o 
   1   0  10       17.83       22.36      6.09 o 
   2   0  10        0.67        0.00      5.37 o 
   3   0  10        1.12        9.11      7.36 o 
   4   0  10       11.51       10.91      6.82 o 
   5   0  10        4.60       42.13     16.54 o 
   6   0  10       26.33        7.62     15.56 o 
   7   0  10        3.95       23.77     16.89 o 
  -9   1  10        0.30        0.00     12.08 o 
  -8   1  10        0.66       12.13     11.24 o 
  -7   1  10        4.80        8.45      9.03 o 
  -6   1  10        0.26        0.00      6.03 o 
  -5   1  10      109.56      114.33     10.52 o 
  -4   1  10      286.80      323.44     16.46 o 
  -3   1  10       71.19       63.68      8.42 o 
  -2   1  10      203.86      190.58     10.60 o 
  -1   1  10      196.43      194.74     10.47 o 
   0   1  10      199.92      221.58     10.46 o 
   1   1  10      431.91      506.28     25.08 o 
   2   1  10        0.84        3.30      6.48 o 
   3   1  10       49.74       67.41     10.61 o 
   4   1  10       57.66       50.59     10.16 o 
   5   1  10       68.34       63.62     19.70 o 
   6   1  10        4.59        0.00     17.45 o 
   7   1  10       11.12       29.00     17.66 o 
  -9   2  10        0.86        3.50     20.88 o 
  -8   2  10       10.15       22.14     11.74 o 
  -7   2  10        3.32        3.04      8.51 o 
  -6   2  10        3.58        0.00      5.70 o 
  -5   2  10        0.24        9.66      6.24 o 
  -4   2  10       36.52       39.67      6.98 o 
  -3   2  10        6.69       12.14      4.57 o 
  -2   2  10      133.46      126.72      9.51 o 
  -1   2  10       70.26       72.16      7.15 o 
   0   2  10      463.39      465.44     16.25 o 
   1   2  10        7.70       11.06      5.30 o 
   2   2  10      386.21      397.72     22.55 o 
   3   2  10        6.25        4.94      6.18 o 
   4   2  10      226.65      229.84     18.45 o 
   5   2  10        5.29        4.89     12.29 o 
   6   2  10       10.90        0.00     14.22 o 
  -9   3  10        1.02       13.86     14.48 o 
  -8   3  10        0.86       20.75     16.64 o 
  -7   3  10        4.53        2.79      8.55 o 
  -6   3  10        4.72        0.00      6.03 o 
  -5   3  10       28.16       15.58      8.41 o 
  -4   3  10       19.66       32.02      6.95 o 
  -3   3  10      160.40      115.70     10.43 o 
  -2   3  10      120.29      132.34     10.24 o 
  -1   3  10       29.21       23.78      6.14 o 
   0   3  10       50.93       39.71      5.93 o 
   1   3  10       74.08       66.78     10.20 o 
   2   3  10        1.14        0.00      8.08 o 
   3   3  10       50.36       49.92     10.46 o 
   4   3  10       36.90       45.29     10.94 o 
   5   3  10        6.35        0.00     14.45 o 
   6   3  10        3.76       10.55     16.18 o 
  -9   4  10        0.26       21.03     11.61 o 
  -8   4  10        2.25        0.00      9.82 o 
  -7   4  10        2.72        4.32     25.35 o 
  -6   4  10       15.15       25.64      9.51 o 
  -5   4  10        2.04        3.75      5.59 o 
  -4   4  10       53.95       38.08      6.55 o 
  -3   4  10        0.38        2.22      5.60 o 
  -2   4  10       32.50       20.75      8.72 o 
  -1   4  10        0.35        0.00     16.06 o 
   0   4  10       33.34       21.83      8.65 o 
   1   4  10        0.40        6.40      6.84 o 
   2   4  10        1.63        7.34      7.46 o 
   3   4  10        0.01        0.00      8.41 o 
   4   4  10        6.04        8.41     11.70 o 
   5   4  10        0.20        8.46     13.75 o 
  -8   5  10        1.52        3.73      9.00 o 
  -7   5  10        2.41        2.82      6.10 o 
  -6   5  10        2.51        5.65      5.92 o 
  -5   5  10        6.02        5.34      5.87 o 
  -4   5  10        1.63        0.00      5.93 o 
  -3   5  10       13.01       20.60     10.94 o 
  -2   5  10        2.16        7.18     11.41 o 
  -1   5  10       17.55        9.40     12.26 o 
   0   5  10        2.95        3.68     11.12 o 
   1   5  10       21.14        8.90      8.13 o 
   2   5  10        2.12        1.06      8.08 o 
   3   5  10       14.60       24.05     10.08 o 
   4   5  10        1.66        0.00     17.47 o 
   5   5  10        5.46       56.58     24.27 o 
  -8   6  10        0.28        3.75     10.75 o 
  -7   6  10        0.01        6.90      7.16 o 
  -6   6  10        0.34       11.10      8.89 o 
  -5   6  10        3.50        1.07      6.40 o 
  -4   6  10        0.04       10.96      6.77 o 
  -3   6  10        2.17        2.35      8.05 o 
  -2   6  10        8.34       18.82     12.63 o 
  -1   6  10        8.39        1.08      8.69 o 
   0   6  10       20.69        8.71     23.44 o 
   1   6  10        6.75        0.00     27.64 o 
   2   6  10       15.80       13.59     13.91 o 
   3   6  10        0.04        2.09      8.36 o 
   4   6  10        7.37        7.87     14.82 o 
  -7   7  10        1.02        2.68      7.07 o 
  -6   7  10        0.76        0.00     12.55 o 
  -5   7  10        2.29        0.00      9.45 o 
  -4   7  10        5.08        0.00      8.06 o 
  -3   7  10        5.70        0.00      7.63 o 
  -2   7  10        7.43        7.80      8.28 o 
  -1   7  10       15.13        7.09     26.54 o 
   0   7  10        0.78       10.91      9.53 o 
   1   7  10        3.71        0.00     11.07 o 
   2   7  10        0.07        5.16     10.72 o 
   3   7  10        1.92        0.00     15.44 o 
  -6   8  10        0.75        0.00      7.83 o 
  -5   8  10        0.48        5.08      8.44 o 
  -4   8  10        0.57        0.00      8.37 o 
  -3   8  10        2.50        0.00      8.98 o 
  -2   8  10        2.23        0.00     16.11 o 
  -1   8  10        1.79        0.00      9.99 o 
   0   8  10        1.14        4.19     11.45 o 
   1   8  10        0.32        0.00     10.04 o 
  -4   9  10        0.14        0.00     10.70 o 
  -3   9  10        0.09        5.26     11.02 o 
  -2   9  10        0.04        7.70     14.77 o 
  -1   9  10        0.47        8.78     10.56 o 
  -2 -11  11        0.24        0.00     23.74 o 
  -1 -11  11        0.70        0.00     13.96 o 
   0 -11  11        0.04       17.53     19.58 o 
   1 -11  11        1.54        0.00     14.12 o 
   2 -11  11        1.23        8.46     13.83 o 
   3 -11  11        2.52        0.00     16.85 o 
  -4 -10  11        0.08        0.00     14.86 o 
  -3 -10  11        0.28        0.00     18.46 o 
  -2 -10  11        2.16        0.00     13.18 o 
  -1 -10  11        2.30        0.00     13.57 o 
   0 -10  11       19.94       40.68     11.95 o 
   1 -10  11        7.30       27.71     15.77 o 
   2 -10  11        8.05       12.95     13.60 o 
   3 -10  11        4.35       28.21     19.12 o 
   4 -10  11        1.28        3.72     15.25 o 
   5 -10  11        0.57       13.20     19.40 o 
  -5  -9  11        0.30        0.37     17.61 o 
  -4  -9  11       12.22        9.96     10.80 o 
  -3  -9  11        5.07        0.00      8.86 o 
  -2  -9  11       16.27        2.81     13.48 o 
  -1  -9  11       14.87       30.42     12.46 o 
   0  -9  11       11.23       22.67      8.94 o 
   1  -9  11        1.97        8.75      9.44 o 
   2  -9  11        0.03       36.23     17.68 o 
   3  -9  11        0.03        6.30     14.27 o 
   4  -9  11        0.77       29.93     17.68 o 
   5  -9  11        0.00        0.00     19.09 o 
   6  -9  11        0.00        0.00     20.96 o 
  -6  -8  11        1.86       25.02     19.27 o 
  -5  -8  11        8.81       16.81     12.62 o 
  -4  -8  11        2.00       17.60     10.97 o 
  -3  -8  11        8.27       14.38     10.05 o 
  -2  -8  11        2.39        0.00      7.41 o 
  -1  -8  11        0.00        0.00     10.39 o 
   0  -8  11        2.28       10.49     11.45 o 
   1  -8  11        7.33        9.67     23.17 o 
   2  -8  11        0.92        5.83      9.46 o 
   3  -8  11        1.03       18.88     13.31 o 
   4  -8  11        0.46        0.00     16.60 o 
   5  -8  11        3.98       11.66     14.54 o 
   6  -8  11        3.21        0.00     16.92 o 
  -7  -7  11        0.02        0.00     11.95 o 
  -6  -7  11        1.82        7.50     10.73 o 
  -5  -7  11        0.00       19.47     11.76 o 
  -4  -7  11        0.01        0.00      9.84 o 
  -3  -7  11       11.54       22.81      9.97 o 
  -2  -7  11        4.51        0.00      6.66 o 
  -1  -7  11        9.67       10.67      6.95 o 
   0  -7  11        8.92        8.79      7.06 o 
   1  -7  11        0.03        0.00     10.03 o 
   2  -7  11       15.81        0.00     16.74 o 
   3  -7  11       19.88       12.69     12.92 o 
   4  -7  11       54.10       51.84     20.92 o 
   5  -7  11        8.36       32.42     17.90 o 
   6  -7  11        7.51        8.29     17.58 o 
   7  -7  11        2.09       43.34     22.90 o 
  -7  -6  11        0.00       29.95     16.80 o 
  -6  -6  11        0.10        0.00     14.51 o 
  -5  -6  11        0.02        8.58     11.52 o 
  -4  -6  11        0.70       11.12     10.84 o 
  -3  -6  11        7.09       18.80     10.54 o 
  -2  -6  11        4.66        6.26      9.08 o 
  -1  -6  11       43.25       69.68      9.58 o 
   0  -6  11       18.54       33.05      9.52 o 
   1  -6  11      363.05      456.66     29.61 o 
   2  -6  11       82.55       89.52     16.25 o 
   3  -6  11       96.87       83.33     18.76 o 
   4  -6  11       14.11       27.47     17.47 o 
   5  -6  11        9.48        8.52     15.78 o 
   6  -6  11        1.81        0.00     15.83 o 
   7  -6  11        0.23        8.28     17.64 o 
  -8  -5  11        0.28       19.80     13.52 o 
  -7  -5  11        1.09        3.95     11.25 o 
  -6  -5  11        3.50        0.00     11.05 o 
  -4  -5  11        9.95        2.99      9.22 o 
  -3  -5  11       24.02       31.61     13.10 o 
  -2  -5  11       94.32       95.03     19.85 o 
  -1  -5  11       68.72       66.34      9.66 o 
   0  -5  11      443.09      488.27     22.66 o 
   1  -5  11        6.84        8.21      8.14 o 
   2  -5  11       25.53       23.55      9.81 o 
   3  -5  11        1.88       13.16     11.60 o 
   4  -5  11        2.02        0.00     14.08 o 
   5  -5  11        2.80        0.00     16.32 o 
   6  -5  11        0.36        0.00     14.11 o 
   7  -5  11        2.00        0.00     19.54 o 
  -8  -4  11        0.01        3.09     12.18 o 
  -7  -4  11       13.99       14.53     13.37 o 
  -6  -4  11        2.69        0.50     11.32 o 
  -5  -4  11       76.63       84.32     13.54 o 
  -4  -4  11        0.20        0.00      7.53 o 
  -3  -4  11      255.59      228.24     19.84 o 
  -2  -4  11        1.21        0.00      6.06 o 
   0  -4  11        2.87        6.22      7.14 o 
   1  -4  11        8.87       14.77      5.82 o 
   2  -4  11        4.07        2.72      8.35 o 
   3  -4  11        2.33        0.00     11.03 o 
   4  -4  11       14.76        1.70     11.91 o 
   5  -4  11        7.89       23.77     17.63 o 
   6  -4  11        7.41       18.17     18.72 o 
   7  -4  11        5.68        1.21     15.77 o 
  -9  -3  11        0.03        0.00     14.07 o 
  -8  -3  11        1.04        4.34     13.38 o 
  -7  -3  11        0.05        3.83      8.68 o 
  -6  -3  11       13.07       29.21     10.65 o 
  -5  -3  11        9.53       17.62      6.00 o 
  -4  -3  11       71.16       71.68     11.35 o 
  -3  -3  11       76.12       76.71      9.07 o 
  -2  -3  11      121.42       95.25      7.81 o 
  -1  -3  11      128.05      138.54      9.49 o 
   0  -3  11      202.68      193.39     10.49 o 
   1  -3  11       36.43       31.07     10.45 o 
   2  -3  11      156.64      163.64     13.19 o 
   3  -3  11       68.32      101.20     10.96 o 
   4  -3  11       62.44       61.16     16.92 o 
   5  -3  11       19.68       21.47     16.10 o 
   6  -3  11       24.19        0.00     15.87 o 
   7  -3  11        2.73        0.00     16.58 o 
  -9  -2  11        0.67       27.77     12.76 o 
  -8  -2  11        1.68       13.80      9.34 o 
  -7  -2  11        1.06        0.00     11.79 o 
  -6  -2  11        4.00        0.00     15.59 o 
  -5  -2  11        1.00        0.00      4.96 o 
  -4  -2  11        3.20        3.84      9.15 o 
  -3  -2  11       33.25       34.72      7.75 o 
  -2  -2  11        1.11        8.38      4.11 o 
  -1  -2  11      455.75      482.40     16.51 o 
   0  -2  11        3.08        0.00      3.47 o 
   1  -2  11      771.87      835.74     26.93 o 
   2  -2  11        8.72        1.57      5.82 o 
   3  -2  11      372.22      400.96     20.79 o 
   4  -2  11        0.08        3.18      7.25 o 
   5  -2  11       60.69       63.77     11.89 o 
   6  -2  11        0.38       12.17     13.36 o 
   7  -2  11        2.91        3.05     14.25 o 
  -9  -1  11        0.11        0.00     11.08 o 
  -8  -1  11        1.17        0.00     15.72 o 
  -7  -1  11        0.10       14.72      9.74 o 
  -6  -1  11       44.46       41.28      7.84 o 
  -5  -1  11       13.15       24.47      6.84 o 
  -4  -1  11      291.34      339.92     19.50 o 
  -3  -1  11      141.45      140.42     12.30 o 
  -2  -1  11      290.27      289.38     16.46 o 
  -1  -1  11      112.32       99.88      7.77 o 
   0  -1  11      241.47      205.09      9.66 o 
   1  -1  11       50.06       72.01      9.22 o 
   2  -1  11      161.46      174.46     13.63 o 
   3  -1  11       24.24       20.65      6.27 o 
   4  -1  11       53.16       65.12     25.21 o 
   5  -1  11       13.75       21.20     16.89 o 
   6  -1  11       10.94        0.00     15.49 o 
   7  -1  11        0.65        0.00     19.42 o 
  -9   0  11        1.51       10.67     24.34 o 
  -8   0  11        0.17        3.33     10.17 o 
  -7   0  11        6.41        0.00     11.03 o 
  -6   0  11        1.02        5.94      5.80 o 
  -5   0  11      169.18      178.74     13.16 o 
  -4   0  11       49.32       58.01      9.47 o 
  -3   0  11      160.67      174.98     13.97 o 
  -1   0  11       50.94       74.60      8.59 o 
   1   0  11        5.61        0.00      5.20 o 
   2   0  11       15.35       12.13      5.47 o 
   3   0  11        0.08        0.00      6.60 o 
   4   0  11        1.50        1.67      6.80 o 
   5   0  11       20.08        2.29     13.30 o 
   6   0  11        0.01        0.00     16.95 o 
   7   0  11       14.07        0.00     14.91 o 
  -9   1  11        0.83        0.00     11.52 o 
  -8   1  11       10.96       10.71     10.12 o 
  -7   1  11        9.00       12.80     15.96 o 
  -6   1  11       19.21       19.71      8.15 o 
  -5   1  11        0.18        0.00      5.69 o 
  -4   1  11       18.32       16.76      5.91 o 
  -3   1  11        2.07        2.91      5.34 o 
  -2   1  11      154.39      159.56     10.47 o 
  -1   1  11      150.67      142.87      9.64 o 
   0   1  11      150.42      178.54     17.33 o 
   1   1  11       20.55       28.68      5.96 o 
   2   1  11      150.27      177.33     15.86 o 
   3   1  11        5.86        0.00      8.31 o 
   4   1  11      190.09      202.10     18.70 o 
   5   1  11        3.57        4.79     12.54 o 
   6   1  11       22.62       54.68     19.05 o 
  -9   2  11        0.38        0.06     21.40 o 
  -8   2  11        0.63        2.29      9.83 o 
  -7   2  11        0.23        8.71      9.97 o 
  -6   2  11        0.06        0.00      5.71 o 
  -5   2  11        0.32        0.00      5.51 o 
  -4   2  11       13.70       12.53      7.83 o 
  -3   2  11        3.00        6.87      5.83 o 
  -2   2  11        0.60        4.14      4.37 o 
  -1   2  11      136.59      146.31     10.19 o 
   0   2  11        0.05        4.63      6.38 o 
   1   2  11      281.70      284.62     20.29 o 
   2   2  11        0.09        2.44      6.40 o 
   3   2  11      280.44      297.60     21.70 o 
   4   2  11       14.50       12.08      8.27 o 
   5   2  11       13.09        0.00     13.79 o 
   6   2  11        0.22        0.00     13.32 o 
  -9   3  11        0.36        1.91     10.47 o 
  -8   3  11        1.16        0.00     31.51 o 
  -7   3  11        3.19        1.56      9.75 o 
  -6   3  11        5.53        4.90      8.08 o 
  -5   3  11        1.01       10.47      6.44 o 
  -3   3  11       60.63       81.95      9.12 o 
  -2   3  11       81.83       76.90     10.98 o 
  -1   3  11       51.36       53.29      7.41 o 
   0   3  11      233.14      232.80     20.34 o 
   1   3  11       17.42        3.62      9.14 o 
   2   3  11       55.72       43.07     11.09 o 
   3   3  11        3.66        0.00      7.33 o 
   4   3  11        6.21        0.00     13.03 o 
   5   3  11        0.32        7.03     13.55 o 
  -8   4  11        0.60        2.56     10.11 o 
  -7   4  11        1.49        0.00      9.68 o 
  -6   4  11        3.43        9.15      7.43 o 
  -5   4  11       22.07       21.60      6.74 o 
  -4   4  11       17.89       21.41      7.20 o 
  -3   4  11       27.22       13.96      5.81 o 
  -2   4  11        6.80        3.51      6.16 o 
  -1   4  11       23.44       21.69      5.47 o 
   0   4  11        0.82        0.00      8.15 o 
   1   4  11        0.57        0.00      7.83 o 
   2   4  11        0.33        1.58      6.82 o 
   3   4  11        0.80        0.00      9.85 o 
   4   4  11        0.02        0.00     14.00 o 
   5   4  11        2.57       43.51     20.01 o 
  -8   5  11        0.65        0.00     12.36 o 
  -7   5  11        0.91        0.00      7.84 o 
  -6   5  11        3.46       10.93      6.67 o 
  -5   5  11        5.99       12.05      6.49 o 
  -4   5  11        1.00        5.73      9.59 o 
  -3   5  11        0.03        0.00      8.08 o 
  -2   5  11        3.57        3.99      7.64 o 
  -1   5  11        0.93        0.00      8.14 o 
   0   5  11        5.63       10.35      8.84 o 
   1   5  11        0.47        5.66     19.42 o 
   2   5  11        7.99        0.00     18.65 o 
   3   5  11        0.36       15.26     13.29 o 
   4   5  11        5.49        0.00     17.59 o 
  -7   6  11        0.83        7.78      7.95 o 
  -6   6  11        0.33        0.00      7.27 o 
  -5   6  11        0.35        3.68      8.56 o 
  -4   6  11        0.41        0.00      7.09 o 
  -3   6  11        3.80       17.81     12.29 o 
  -2   6  11        4.61        2.00     18.28 o 
  -1   6  11       10.77       17.53      9.77 o 
   0   6  11        2.65        7.63     19.75 o 
   1   6  11       10.77       17.19      9.82 o 
   2   6  11        1.19        9.84      8.52 o 
   3   6  11        7.11        0.00     11.64 o 
  -6   7  11        0.21        2.89      8.24 o 
  -5   7  11        0.57        0.00      8.64 o 
  -4   7  11        2.18        5.84      9.15 o 
  -3   7  11        2.01        3.39      8.98 o 
  -2   7  11        2.28        0.00     10.95 o 
  -1   7  11        0.55        0.00      9.01 o 
   0   7  11        1.54       19.49     19.40 o 
   1   7  11        1.63        0.00     10.01 o 
   2   7  11        0.95       23.75     11.89 o 
  -5   8  11        1.02        0.39      7.75 o 
  -3   8  11        1.80        5.00     10.89 o 
  -2   8  11        0.78        5.69      9.72 o 
  -1   8  11        0.26        6.81     10.08 o 
   0   8  11        4.98       12.71     11.38 o 
  -2 -11  12        0.53        0.00     29.14 o 
  -1 -11  12        0.50        0.00     23.28 o 
   0 -11  12        0.08       11.31     18.34 o 
   1 -11  12        0.01       31.52     17.73 o 
   2 -11  12        0.08        0.00     13.52 o 
  -4 -10  12        0.10       15.10     20.26 o 
  -3 -10  12        0.12       14.79     26.41 o 
  -2 -10  12        0.44       21.07     21.75 o 
  -1 -10  12        0.57        0.00     14.16 o 
   0 -10  12        6.65       17.23     13.42 o 
   1 -10  12        1.06        7.36     14.46 o 
   2 -10  12        6.74       10.19     15.03 o 
   3 -10  12        3.62       14.65     16.62 o 
   4 -10  12        1.37        0.00     19.46 o 
  -5  -9  12        0.62       34.28     20.74 o 
  -4  -9  12        1.42        0.00     29.38 o 
  -3  -9  12        1.45        8.97     11.46 o 
  -2  -9  12        7.05        4.92     11.94 o 
  -1  -9  12       13.67       11.89     12.17 o 
   0  -9  12        4.95        2.07     10.89 o 
   1  -9  12        6.78        7.15      9.66 o 
   2  -9  12        0.90       11.91     15.41 o 
   3  -9  12        1.75        0.00     14.95 o 
   4  -9  12        0.37       35.30     20.04 o 
   5  -9  12        0.25        0.00     17.78 o 
  -6  -8  12        1.68        0.00     16.87 o 
  -5  -8  12        1.63        9.39     11.89 o 
  -4  -8  12        1.42        3.05     10.48 o 
  -3  -8  12        9.30       12.36      8.71 o 
  -2  -8  12        2.59        3.64     11.43 o 
  -1  -8  12        0.02       16.75     11.58 o 
   0  -8  12        0.25        5.67      7.41 o 
   1  -8  12        1.12       10.14      9.72 o 
   2  -8  12        0.99       10.97      9.76 o 
   3  -8  12        0.94        4.79     14.20 o 
   4  -8  12        1.03       22.94     19.46 o 
   5  -8  12        0.47       13.55     19.51 o 
   6  -8  12        0.99        0.00     24.40 o 
  -7  -7  12        0.29       26.07     14.90 o 
  -6  -7  12        0.33        0.00     15.42 o 
  -5  -7  12        0.53        1.67     10.85 o 
  -4  -7  12        0.41        0.00     16.79 o 
  -3  -7  12        0.28       10.07     10.79 o 
  -2  -7  12       12.14       21.29     14.70 o 
  -1  -7  12        0.09        0.00     10.13 o 
   1  -7  12       10.59        0.00     22.81 o 
   2  -7  12        2.45       19.63     10.98 o 
   3  -7  12       21.67        0.84     12.35 o 
   4  -7  12       11.11       30.28     16.40 o 
   5  -7  12        5.49        0.00     18.43 o 
   6  -7  12        5.84        0.00     17.16 o 
  -7  -6  12        0.20       36.82     19.13 o 
  -6  -6  12        0.13        0.00     16.88 o 
  -5  -6  12        3.41        0.00     12.67 o 
  -4  -6  12        0.42        1.14     12.52 o 
  -3  -6  12        0.25       11.51     10.58 o 
  -2  -6  12        3.69       16.41     19.70 o 
  -1  -6  12        0.85        7.62      6.37 o 
   0  -6  12      238.46      241.54     32.67 o 
   2  -6  12       87.14       92.60     15.67 o 
   3  -6  12       31.90       57.18     14.82 o 
   4  -6  12       16.53        0.00     14.85 o 
   5  -6  12       11.10       15.82     19.39 o 
   6  -6  12        1.55       10.84     18.39 o 
  -8  -5  12        0.24        0.00     14.68 o 
  -7  -5  12        0.33        0.00     13.77 o 
  -6  -5  12        0.09        0.00     14.94 o 
  -5  -5  12        7.11        9.89     12.75 o 
  -4  -5  12        1.83        3.34      9.32 o 
  -3  -5  12       61.23       75.69     16.84 o 
  -2  -5  12       99.15       92.10     11.32 o 
  -1  -5  12      130.85      141.98     31.53 o 
   0  -5  12      129.01      117.87     21.11 o 
   1  -5  12        4.76       15.54     10.31 o 
   2  -5  12       11.80        0.00      9.67 o 
   4  -5  12        1.04        0.00     15.15 o 
   5  -5  12        1.28        0.00     17.94 o 
   6  -5  12        0.18        3.05     15.79 o 
   7  -5  12        0.91        0.00     16.79 o 
  -8  -4  12        0.48        0.00     12.43 o 
  -7  -4  12        0.48        0.00     14.34 o 
  -6  -4  12       10.92       27.39     14.48 o 
  -5  -4  12        2.96       21.08      8.92 o 
  -4  -4  12      143.90      135.22     16.97 o 
  -3  -4  12       40.80       39.59      7.78 o 
  -2  -4  12       77.95       63.96     10.16 o 
  -1  -4  12       15.46       12.90      4.39 o 
   0  -4  12        1.08        0.00      6.12 o 
   1  -4  12        0.39        0.54      6.09 o 
   2  -4  12        4.67       18.31      7.96 o 
   3  -4  12        0.04        8.14      9.77 o 
   4  -4  12        0.95       17.30     13.99 o 
   5  -4  12        0.04       29.43     16.95 o 
   6  -4  12        7.63       46.22     20.87 o 
   7  -4  12        0.20        0.00     20.17 o 
  -8  -3  12        2.74        0.00     15.04 o 
  -7  -3  12        7.39        7.41     25.04 o 
  -6  -3  12        3.02        0.00      9.10 o 
  -5  -3  12       20.76       14.01      6.34 o 
  -4  -3  12        2.32        4.51      5.97 o 
  -3  -3  12        6.48        0.00      6.38 o 
  -2  -3  12       94.34       87.36     10.87 o 
  -1  -3  12       13.08        8.19      4.59 o 
   0  -3  12      107.31      109.36      8.77 o 
   1  -3  12       25.44       21.25      7.07 o 
   2  -3  12        0.44        0.00      6.49 o 
   3  -3  12       62.53       46.70      9.15 o 
   4  -3  12        3.35        6.81      8.18 o 
   5  -3  12       42.93       24.84     16.86 o 
   6  -3  12        9.11        0.00     15.71 o 
   7  -3  12        6.82       48.69     22.57 o 
  -9  -2  12        0.00        0.00     10.50 o 
  -8  -2  12        2.19        0.00     15.57 o 
  -7  -2  12        0.41        0.00      9.62 o 
  -6  -2  12        2.41        5.66      9.11 o 
  -5  -2  12        0.27        0.00      6.12 o 
  -4  -2  12        5.43        5.92      5.89 o 
  -3  -2  12        7.69        7.10      5.78 o 
  -2  -2  12       43.56       35.49      5.27 o 
  -1  -2  12        2.86        0.00      3.75 o 
   0  -2  12      236.26      232.79     15.26 o 
   1  -2  12       14.00       10.03      5.97 o 
   2  -2  12      363.56      410.10     21.20 o 
   3  -2  12        6.43       10.74      6.63 o 
   4  -2  12      126.46      138.37     16.59 o 
   5  -2  12        7.34        0.00     15.39 o 
   6  -2  12        9.97        0.00     15.45 o 
   7  -2  12        0.12        0.00     16.53 o 
  -9  -1  12        0.67        0.00     11.25 o 
  -8  -1  12        1.13       13.10     16.68 o 
  -7  -1  12        4.71       21.38     11.15 o 
  -6  -1  12        0.26        0.00      6.16 o 
  -5  -1  12       10.98       17.34      6.58 o 
  -4  -1  12        5.07       18.00      6.71 o 
  -3  -1  12       73.45       96.50     10.52 o 
  -2  -1  12       87.42       96.86     10.42 o 
  -1  -1  12      171.76      163.27      8.70 o 
   0  -1  12      247.64      264.63     15.81 o 
   1  -1  12      184.63      162.58     13.31 o 
   2  -1  12        0.71        3.88      6.15 o 
   3  -1  12       84.00       79.74     12.14 o 
   4  -1  12        8.71       11.76      8.48 o 
   5  -1  12       12.99        0.00     14.43 o 
   6  -1  12        4.06       11.26     17.98 o 
  -9   0  12        0.19        0.00     14.41 o 
  -8   0  12        4.00       19.30     12.95 o 
  -7   0  12        0.04        5.19     10.00 o 
  -6   0  12       38.40       45.52      8.32 o 
  -5   0  12        6.37        9.00      8.96 o 
  -4   0  12       20.21       17.22      6.73 o 
  -3   0  12       27.03       23.16      8.45 o 
  -2   0  12      140.23      149.10     12.88 o 
  -1   0  12        4.04        0.74      3.32 o 
   0   0  12       25.88       21.00      5.33 o 
   1   0  12       10.85       14.15      5.99 o 
   2   0  12        7.15        0.09     11.28 o 
   3   0  12        3.65       10.01     11.11 o 
   4   0  12       19.48       21.62      9.23 o 
   5   0  12        1.47        6.59     14.70 o 
   6   0  12       11.01        0.00     15.28 o 
  -9   1  12        0.31        0.00     15.86 o 
  -8   1  12        1.34        0.00     14.19 o 
  -7   1  12       10.12       14.59     19.21 o 
  -6   1  12        0.08        4.76      6.44 o 
  -5   1  12       20.47       26.04      7.08 o 
  -4   1  12       21.47       14.94      6.07 o 
  -3   1  12       74.34       68.21     10.15 o 
  -2   1  12       42.96       51.18      8.59 o 
  -1   1  12       77.43       79.99      8.04 o 
   0   1  12       63.20       53.25     11.70 o 
   1   1  12       67.47       88.79      9.25 o 
   2   1  12        2.55        2.72      5.52 o 
   3   1  12       63.71       82.58     13.01 o 
   4   1  12        0.74        0.00     24.80 o 
   5   1  12        9.49       14.37     19.66 o 
   6   1  12        1.54        0.01     17.05 o 
  -9   2  12        0.51       17.71     25.83 o 
  -8   2  12        0.03        7.75     10.97 o 
  -7   2  12        0.61       10.01     11.40 o 
  -6   2  12        3.20        1.13      8.00 o 
  -5   2  12        0.65        3.78      6.14 o 
  -4   2  12        7.11        0.00      6.16 o 
  -3   2  12       11.51        6.61      9.04 o 
  -2   2  12       43.22       47.29      6.68 o 
  -1   2  12        1.18        0.00      6.04 o 
   0   2  12      175.00      175.60     16.65 o 
   1   2  12        0.00        0.00     11.64 o 
   2   2  12      160.94      189.02     17.50 o 
   3   2  12        1.01        0.00     11.78 o 
   4   2  12       10.11       22.68     20.36 o 
   5   2  12        4.59       25.60     18.35 o 
  -8   3  12        0.63        0.00      9.95 o 
  -7   3  12        1.64       26.60     13.13 o 
  -6   3  12        0.25        8.44     12.45 o 
  -5   3  12       10.98        5.35      7.99 o 
  -4   3  12        7.47       13.48      6.81 o 
  -3   3  12       25.01       24.97      7.63 o 
  -2   3  12       19.38       15.98      7.69 o 
  -1   3  12       53.07       66.08     11.81 o 
   0   3  12       30.40       29.23      8.49 o 
   1   3  12       27.00       15.62      9.74 o 
   2   3  12        0.65        0.00      7.38 o 
   3   3  12       11.45        0.91      7.15 o 
   4   3  12        0.26        0.00     13.28 o 
   5   3  12        7.84        0.00     14.54 o 
  -8   4  12        0.77        0.00      9.99 o 
  -7   4  12        0.41        2.39      9.85 o 
  -6   4  12        6.82        0.00      7.99 o 
  -5   4  12        3.45        7.01      6.46 o 
  -4   4  12       14.98       25.54      7.11 o 
  -3   4  12        5.25        3.20      8.07 o 
  -1   4  12        8.34       17.37     16.52 o 
   0   4  12        0.43        0.00      7.17 o 
   1   4  12        1.76        5.03     16.19 o 
   2   4  12        2.63        2.71      7.98 o 
   3   4  12        0.18        0.00     15.85 o 
   4   4  12        2.10        5.31     15.14 o 
  -7   5  12        0.52        0.00      9.37 o 
  -6   5  12        0.72        0.97      6.51 o 
  -5   5  12        4.17        1.91      7.22 o 
  -4   5  12        0.02        5.31      6.87 o 
  -3   5  12        8.10        0.00      6.00 o 
  -2   5  12        0.00        0.00      8.60 o 
  -1   5  12        2.65        4.28      7.68 o 
   0   5  12        0.01       17.52      9.48 o 
   1   5  12        4.16       20.92      8.89 o 
   2   5  12        0.01        0.00     15.72 o 
   3   5  12        2.86       11.09      8.77 o 
  -7   6  12        0.53        0.00      8.33 o 
  -6   6  12        0.36        0.00      8.02 o 
  -5   6  12        0.29        0.00      7.40 o 
  -4   6  12        3.15       14.38      9.55 o 
  -3   6  12        0.11        0.00      8.92 o 
  -2   6  12        1.17        0.00     14.42 o 
  -1   6  12        0.21        0.00      8.54 o 
   0   6  12        2.85        0.20      8.62 o 
   1   6  12        0.76        8.43     31.66 o 
   2   6  12        4.28       16.31     10.90 o 
  -5   7  12        0.20        0.00     11.28 o 
  -4   7  12        0.50        2.04      6.76 o 
  -3   7  12        1.13        0.00      7.52 o 
  -2   7  12        1.77        0.00     11.06 o 
  -1   7  12        1.41        4.08     34.50 o 
   0   7  12        5.25        0.00     18.78 o 
   1   7  12        1.61        0.00      9.05 o 
   0 -11  13        0.04       12.34     18.48 o 
  -3 -10  13        1.05        0.00     13.03 o 
  -1 -10  13        0.16       10.25     15.33 o 
   0 -10  13        0.40        0.00     18.20 o 
   1 -10  13        2.92       21.00     16.53 o 
   2 -10  13        5.24        0.00     14.45 o 
   3 -10  13        2.62        9.35     17.00 o 
  -4  -9  13        0.12        0.00     14.31 o 
  -3  -9  13        2.92        0.00     11.89 o 
  -2  -9  13        3.59        0.00     21.92 o 
  -1  -9  13       11.36       13.19     15.81 o 
   0  -9  13        5.30       25.73     22.65 o 
   1  -9  13       11.85       29.62     12.87 o 
   2  -9  13        2.74       28.24     16.27 o 
   3  -9  13        1.01       23.84     17.46 o 
   4  -9  13        0.13       25.92     20.83 o 
  -5  -8  13        1.16        0.00     10.89 o 
  -4  -8  13        2.96        0.00     10.56 o 
  -3  -8  13       11.85        1.48     13.95 o 
  -2  -8  13        2.33        0.00     17.07 o 
  -1  -8  13        2.00        0.00     22.67 o 
   0  -8  13        1.27       47.25     24.80 o 
   1  -8  13        0.13        0.00     26.91 o 
   3  -8  13        0.99       22.26     16.97 o 
   4  -8  13        0.16        0.01     14.39 o 
   5  -8  13        0.13        7.66     17.51 o 
  -6  -7  13        1.95       11.85     15.43 o 
  -5  -7  13        0.79        0.00     19.42 o 
  -4  -7  13        2.52       51.04     22.21 o 
  -3  -7  13        1.37        0.00     17.44 o 
  -2  -7  13        0.49       17.68     19.15 o 
  -1  -7  13        1.79       10.40     18.19 o 
   0  -7  13        0.09       15.90      8.50 o 
   1  -7  13        0.43        0.00      8.78 o 
   2  -7  13        0.23        3.61     10.76 o 
   3  -7  13        5.30       11.62     17.33 o 
   4  -7  13        1.16        0.01     14.80 o 
   5  -7  13        7.94        0.00     19.22 o 
  -7  -6  13        2.57        0.00     18.28 o 
  -6  -6  13        0.88        0.00     18.98 o 
  -5  -6  13        0.00       34.74     16.99 o 
  -4  -6  13        0.84        0.00     11.93 o 
  -3  -6  13        0.00       14.39     19.07 o 
  -2  -6  13        1.59        9.97     19.08 o 
  -1  -6  13        6.70       16.51     18.68 o 
   0  -6  13       25.40       11.18     31.86 o 
   1  -6  13        1.49       10.18      9.40 o 
   2  -6  13       19.26       16.05     13.20 o 
   3  -6  13       30.42        7.42     10.30 o 
   4  -6  13       10.42       11.05     14.05 o 
   5  -6  13       11.61       35.13     20.95 o 
   6  -6  13        0.60        6.76     17.58 o 
  -7  -5  13        0.66        8.40     11.42 o 
  -6  -5  13        1.18        0.00     16.97 o 
  -5  -5  13        0.28        0.62     10.99 o 
  -4  -5  13       10.58        0.00     13.02 o 
  -3  -5  13       30.19       36.70     13.49 o 
  -2  -5  13       60.58       74.48     13.71 o 
  -1  -5  13       65.95       55.72     23.19 o 
   0  -5  13       19.37       15.04      8.78 o 
   1  -5  13       54.16       21.99      9.39 o 
   2  -5  13       70.39       93.10     15.75 o 
   3  -5  13        4.15        2.20     10.01 o 
   4  -5  13        9.29       46.26     20.19 o 
   5  -5  13        0.10        7.30     18.04 o 
   6  -5  13        1.30        8.15     15.57 o 
  -8  -4  13        0.20        0.00     19.72 o 
  -7  -4  13        4.96       39.85     17.71 o 
  -6  -4  13        0.01       16.94     12.54 o 
  -5  -4  13       27.13       19.70     12.70 o 
  -4  -4  13       13.46       16.80      9.72 o 
  -3  -4  13       14.22        6.83      7.27 o 
  -2  -4  13        2.70       10.23      7.46 o 
  -1  -4  13       26.45       19.07      5.21 o 
   0  -4  13        0.10        5.01      6.22 o 
   1  -4  13       16.03       24.03      8.74 o 
   2  -4  13        5.24        0.23      7.79 o 
   3  -4  13        0.19        0.24      9.90 o 
   4  -4  13        4.00        3.62     13.49 o 
   5  -4  13        2.61       33.82     20.06 o 
   6  -4  13        0.17        2.67     17.91 o 
  -8  -3  13        3.22        8.39     12.88 o 
  -7  -3  13        0.01        0.00     11.02 o 
  -6  -3  13       20.68       10.88     10.08 o 
  -5  -3  13        0.18       11.38      6.65 o 
  -4  -3  13       28.51       24.18      6.76 o 
  -3  -3  13       14.27       14.86      6.51 o 
  -2  -3  13       45.54       31.09      8.50 o 
  -1  -3  13       52.52       49.16      6.70 o 
   0  -3  13       11.66        4.00      6.73 o 
   1  -3  13        9.14        0.00      6.79 o 
   2  -3  13       13.71        0.00      7.00 o 
   3  -3  13        1.57        0.00      9.10 o 
   4  -3  13       18.21       12.17      8.61 o 
   5  -3  13       18.12       12.85     16.88 o 
   6  -3  13        6.45        9.99     19.13 o 
  -8  -2  13        0.32        0.00     11.91 o 
  -7  -2  13        2.32       21.00     29.16 o 
  -6  -2  13        1.36        5.22      8.38 o 
  -5  -2  13        3.51        5.77      6.48 o 
  -4  -2  13       13.19        3.44      6.26 o 
  -3  -2  13       13.65       19.95     16.44 o 
  -1  -2  13      123.13      122.29      9.44 o 
   0  -2  13        0.65        0.00      7.44 o 
   1  -2  13      260.03      288.30     21.42 o 
   2  -2  13        1.72        0.00      6.13 o 
   3  -2  13      120.92      137.94     13.98 o 
   4  -2  13       13.82        8.72      9.40 o 
   5  -2  13       15.66        0.00     15.07 o 
   6  -2  13        0.37        0.00     19.21 o 
  -8  -1  13        0.87        0.00     11.53 o 
  -7  -1  13        0.01        0.00     11.73 o 
  -6  -1  13        3.18        0.00      6.20 o 
  -5  -1  13        3.66        6.48      6.01 o 
  -4  -1  13        4.86        4.65      5.55 o 
  -3  -1  13        7.30        2.59      5.41 o 
  -2  -1  13       67.63       64.74     14.29 o 
  -1  -1  13       37.05       52.79      9.20 o 
   0  -1  13      209.45      217.49     15.29 o 
   1  -1  13        0.27        2.56      6.00 o 
   2  -1  13      128.02      121.10     13.00 o 
   3  -1  13        0.47        0.00      7.09 o 
   4  -1  13       28.63       34.85     14.29 o 
   5  -1  13        3.68       35.34     19.85 o 
   6  -1  13        5.11        0.00     17.50 o 
  -8   0  13        0.03        0.00     29.87 o 
  -7   0  13        3.98       23.44     12.53 o 
  -6   0  13        0.20        6.84      7.49 o 
  -5   0  13       58.23       59.48      9.69 o 
  -4   0  13       12.81       23.64     10.76 o 
  -3   0  13      243.33      301.97     19.77 o 
  -2   0  13       25.58       20.47      6.57 o 
  -1   0  13       99.57       99.80     17.79 o 
   0   0  13        1.32        0.00      5.22 o 
   1   0  13       39.76       36.11     13.40 o 
   2   0  13        0.20       11.84      7.43 o 
   3   0  13        6.94        5.19     11.44 o 
   4   0  13        2.00        0.00     13.26 o 
   5   0  13        4.67       18.12     16.98 o 
  -8   1  13        0.60        0.00     13.91 o 
  -7   1  13        0.34        0.00     31.43 o 
  -5   1  13        0.02        0.00     10.95 o 
  -4   1  13       84.66       88.12     10.96 o 
  -3   1  13       90.02      100.61     12.05 o 
  -2   1  13       30.98       30.21      8.41 o 
  -1   1  13       31.41       35.37      8.63 o 
   0   1  13       22.00       21.27      7.15 o 
   1   1  13        8.73       23.50      9.05 o 
   2   1  13       12.25       31.73      8.13 o 
   3   1  13        0.02       10.68      7.65 o 
   4   1  13        1.94        0.00      7.56 o 
   5   1  13        2.02        0.00     17.43 o 
  -8   2  13        0.59        0.00     11.25 o 
  -7   2  13        7.23        1.01     16.00 o 
  -6   2  13        4.30        0.00      6.35 o 
  -5   2  13        4.20        0.98      6.37 o 
  -4   2  13        2.18        2.62      5.65 o 
  -3   2  13       22.76       31.06     11.48 o 
  -2   2  13        0.09        0.00      5.51 o 
  -1   2  13       47.85       45.99      9.33 o 
   0   2  13        0.10        0.00      8.13 o 
   1   2  13       68.83       82.66     19.04 o 
   2   2  13        0.12        0.00      7.87 o 
   3   2  13       34.02       52.85     11.29 o 
   4   2  13        2.52        0.00     14.97 o 
   5   2  13       24.65        8.78     14.34 o 
  -8   3  13        0.63        0.00     11.24 o 
  -7   3  13        1.05        0.00     10.16 o 
  -6   3  13        0.35        0.00      9.50 o 
  -5   3  13        1.24        0.00      6.89 o 
  -4   3  13        3.94        0.00      6.16 o 
  -3   3  13        4.18        5.31      6.19 o 
  -2   3  13       17.82       17.52     11.43 o 
  -1   3  13       11.03       22.56     11.28 o 
   0   3  13       15.03       28.01     17.55 o 
   1   3  13        2.05        4.46     14.03 o 
   2   3  13       27.87       26.44      9.92 o 
   3   3  13        0.15        0.00     14.18 o 
   4   3  13       17.86       28.24     17.94 o 
  -7   4  13        1.63        0.00     21.22 o 
  -6   4  13        1.59        1.70      8.12 o 
  -5   4  13        4.24       15.06      7.50 o 
  -4   4  13        1.24        1.50      6.57 o 
  -3   4  13       14.68       24.63      8.54 o 
  -2   4  13        4.46       16.12     10.88 o 
  -1   4  13        9.72        0.00      8.85 o 
   0   4  13        1.86        0.00      8.00 o 
   1   4  13       16.03        0.00      8.57 o 
   2   4  13        0.00        5.81      9.71 o 
   3   4  13        2.37        1.09      9.10 o 
  -7   5  13        0.52        0.00     11.80 o 
  -6   5  13        1.01        0.00      7.14 o 
  -5   5  13        1.05        0.00      6.77 o 
  -4   5  13        3.74        5.78      6.54 o 
  -3   5  13        1.11        3.77      6.10 o 
  -2   5  13        3.32        0.00      8.73 o 
  -1   5  13        0.00        0.00      8.59 o 
   0   5  13        3.18        5.69      8.37 o 
   1   5  13        0.54        5.76     15.27 o 
   2   5  13        0.66        0.00     23.82 o 
  -6   6  13        0.03        0.00      7.35 o 
  -5   6  13        0.23        0.00      7.31 o 
  -4   6  13        1.21        0.00      7.98 o 
  -3   6  13        0.02        0.00     11.05 o 
  -2   6  13        0.10       23.09     13.78 o 
  -1   6  13        1.13        7.76      9.35 o 
   0   6  13        0.22        0.00     16.05 o 
   1   6  13        2.37        0.00      9.75 o 
  -4   7  13        0.18        0.00      7.82 o 
  -3   7  13        0.96        1.09      9.52 o 
  -2   7  13        1.02        0.00      9.21 o 
  -1   7  13        1.27        0.47     14.13 o 
  -2 -10  14        0.03       52.64     24.94 o 
  -1 -10  14        0.00       17.09     21.79 o 
   0 -10  14        0.14        3.74     18.64 o 
   1 -10  14        3.62       46.85     22.36 o 
   2 -10  14        1.43        9.87     16.61 o 
  -4  -9  14        0.00       17.97     16.29 o 
  -3  -9  14        3.82       10.45     15.74 o 
  -2  -9  14        1.16        0.00     17.97 o 
  -1  -9  14        5.50        0.00     23.91 o 
   0  -9  14        5.88        0.00     18.14 o 
   1  -9  14        5.15       26.14     20.57 o 
   2  -9  14        1.78        4.01     13.65 o 
   3  -9  14        0.74        0.00     14.32 o 
  -5  -8  14        0.99        0.00     20.70 o 
  -4  -8  14        6.42        0.00     15.99 o 
  -3  -8  14        1.72        0.00     17.38 o 
  -2  -8  14        6.50       30.94     20.05 o 
  -1  -8  14        3.36        9.38     18.38 o 
   0  -8  14        2.84       22.17     22.96 o 
   1  -8  14        0.01        9.95     10.27 o 
   2  -8  14        0.01        0.00     11.14 o 
   3  -8  14        0.15        0.00     15.59 o 
   4  -8  14        0.00        0.00     21.51 o 
  -6  -7  14        0.26        0.00     13.90 o 
  -5  -7  14        3.13       21.76     14.00 o 
  -4  -7  14        0.25        6.56     18.57 o 
  -3  -7  14        0.53        0.00     16.38 o 
  -2  -7  14        0.05        0.00     19.50 o 
  -1  -7  14        0.98        0.00     20.49 o 
   0  -7  14        2.61       35.07     21.23 o 
   1  -7  14        3.20        8.18      8.64 o 
   2  -7  14        0.22        0.00     11.83 o 
   3  -7  14        0.33        0.00     20.72 o 
   4  -7  14        0.93        0.00     18.04 o 
   5  -7  14        4.93        0.00     20.78 o 
  -5  -6  14        0.07        0.67     11.45 o 
  -4  -6  14        0.00        0.00     10.59 o 
  -3  -6  14        2.72        0.00     14.48 o 
  -2  -6  14        0.23        0.00     18.64 o 
  -1  -6  14        1.85        0.00     15.25 o 
   0  -6  14        6.03        0.00     22.30 o 
   1  -6  14        0.12        0.00     24.61 o 
   2  -6  14       52.74       66.60     15.09 o 
   3  -6  14        9.17       12.95     14.40 o 
   4  -6  14       19.67       22.55     21.85 o 
   5  -6  14        2.37        0.00     22.07 o 
  -7  -5  14        0.01        0.00     13.10 o 
  -6  -5  14        0.13        0.00     11.44 o 
  -5  -5  14        0.06        7.89     13.29 o 
  -4  -5  14        0.12        0.00      9.95 o 
  -3  -5  14        1.61       23.23     13.67 o 
  -2  -5  14        4.33       14.27     19.16 o 
  -1  -5  14       27.65       50.52     18.40 o 
   0  -5  14        8.22       26.22     23.96 o 
   1  -5  14      170.78      184.44     31.12 o 
   2  -5  14        3.71        0.00     10.74 o 
   3  -5  14       17.12       27.02     17.38 o 
   4  -5  14        0.65        5.85     17.77 o 
   5  -5  14        1.16        0.00     16.45 o 
  -7  -4  14        0.09        3.83     12.62 o 
  -6  -4  14        4.73        4.76     10.97 o 
  -5  -4  14        1.14        6.63     11.69 o 
  -4  -4  14       27.85       25.52      8.39 o 
  -3  -4  14        1.16        0.00      7.27 o 
  -2  -4  14       80.33       89.20     10.84 o 
  -1  -4  14       18.90       18.49      9.03 o 
   0  -4  14       39.56       29.43      8.65 o 
   1  -4  14        0.61        2.90     13.10 o 
   2  -4  14        0.05        4.96      7.79 o 
   3  -4  14        0.34       11.31     14.34 o 
   4  -4  14        0.35        9.00     15.33 o 
   5  -4  14        0.13        0.00     17.41 o 
  -8  -3  14        0.05        0.00     17.03 o 
  -7  -3  14        1.03        0.00     12.51 o 
  -6  -3  14        0.21        6.32     14.05 o 
  -5  -3  14       11.90       24.45     12.52 o 
  -4  -3  14        1.30        4.36      6.79 o 
  -3  -3  14       69.38       67.30     11.55 o 
  -2  -3  14        5.53       23.59      7.79 o 
   0  -3  14        9.53       19.15      9.41 o 
   1  -3  14        4.62        2.37     12.06 o 
   2  -3  14        1.12        1.75      7.09 o 
   3  -3  14        3.77        2.05      7.90 o 
   4  -3  14        5.82        0.00     14.75 o 
   5  -3  14        4.03        0.00     18.99 o 
  -8  -2  14        0.74       12.07     12.26 o 
  -7  -2  14        2.62       15.46     12.07 o 
  -6  -2  14        1.97       15.91     10.69 o 
  -5  -2  14        0.26        0.00     13.86 o 
  -4  -2  14        4.67        5.75      5.58 o 
  -3  -2  14        9.21        9.14      7.36 o 
  -2  -2  14       14.24       11.35      5.59 o 
  -1  -2  14       21.17       17.88      6.66 o 
   0  -2  14       65.75       89.29     11.78 o 
   1  -2  14        9.72       14.08      7.14 o 
   2  -2  14       75.71       86.69     11.72 o 
   3  -2  14        2.29        0.00     16.65 o 
   4  -2  14       33.34       24.50     10.67 o 
   5  -2  14        0.17        6.00     15.87 o 
  -8  -1  14        0.02        0.00     12.78 o 
  -7  -1  14        0.30       14.55     21.56 o 
  -6  -1  14        0.01        0.48      8.13 o 
  -5  -1  14        7.32        3.35      5.97 o 
  -4  -1  14        2.33       18.83      7.45 o 
  -3  -1  14       44.48       69.61     10.69 o 
  -2  -1  14        9.35        9.67      5.11 o 
  -1  -1  14       71.51       65.42     10.71 o 
   0  -1  14        5.05       13.00      6.45 o 
   1  -1  14       98.59       83.48     11.32 o 
   2  -1  14        5.37        0.00     10.56 o 
   3  -1  14       53.17       44.25     11.57 o 
   4  -1  14        0.70        0.00      9.94 o 
   5  -1  14       11.94        0.00     18.17 o 
  -8   0  14        1.00       10.10     44.72 o 
  -7   0  14        0.01        0.00      9.76 o 
  -6   0  14        3.96        0.00      6.63 o 
  -5   0  14        0.22        0.00     10.41 o 
  -4   0  14       39.46       53.97      9.41 o 
  -3   0  14        1.04        0.00      6.26 o 
  -2   0  14       36.53       50.55     16.35 o 
  -1   0  14        4.22        0.00     11.20 o 
   0   0  14       21.88       24.66      7.21 o 
   1   0  14       14.08        7.45      9.99 o 
   2   0  14        3.74        0.00      9.40 o 
   3   0  14        2.98        0.09      8.92 o 
   4   0  14        3.70        6.68      9.46 o 
   5   0  14        1.61        2.71     15.53 o 
  -8   1  14        0.35        0.00     19.91 o 
  -7   1  14        5.48       18.68     11.33 o 
  -6   1  14        2.41        6.56      7.24 o 
  -5   1  14       15.64       24.51      7.80 o 
  -4   1  14        0.24        0.00      5.87 o 
  -3   1  14        9.53       15.70      7.86 o 
  -2   1  14        1.31        0.70     11.04 o 
  -1   1  14       33.59       56.18     17.60 o 
   0   1  14        3.34        3.96      6.00 o 
   1   1  14        6.41       18.09      8.31 o 
   2   1  14        2.23        6.05     10.78 o 
   3   1  14        8.45       21.41     16.05 o 
   4   1  14        0.00       17.26     10.86 o 
  -7   2  14        0.01       11.05     19.75 o 
  -6   2  14        0.84        0.00     11.66 o 
  -5   2  14        0.02        0.00      6.93 o 
  -4   2  14        0.52        3.38      6.37 o 
  -3   2  14        6.79       15.30     13.83 o 
  -2   2  14        3.42        9.53     10.57 o 
  -1   2  14        6.43       24.77     14.15 o 
   0   2  14       21.99       27.25      9.51 o 
   1   2  14        3.08        0.00     14.60 o 
   2   2  14       29.80       13.23      8.84 o 
   3   2  14        0.04        9.42      8.94 o 
   4   2  14       25.29       64.16     22.34 o 
  -7   3  14        0.17       12.27     12.27 o 
  -6   3  14        1.03        0.00      7.41 o 
  -5   3  14        1.84        0.00      6.17 o 
  -4   3  14        0.30        5.20     15.23 o 
  -3   3  14        2.17        0.00     11.83 o 
  -2   3  14        3.46        2.25     10.51 o 
  -1   3  14       16.82       18.23     14.39 o 
   0   3  14        1.63       13.67     10.27 o 
   1   3  14       40.01       27.75     13.28 o 
   2   3  14        0.53        0.00     21.80 o 
   3   3  14       14.21        0.00      9.33 o 
  -6   4  14        0.38        0.00      7.48 o 
  -5   4  14        0.42        6.36      7.34 o 
  -4   4  14        5.41       15.31      7.74 o 
  -3   4  14        4.92       18.70     13.48 o 
  -2   4  14        5.50        0.00     12.36 o 
  -1   4  14        2.31        5.28      8.49 o 
   0   4  14        8.47       14.66      8.05 o 
   1   4  14        0.22       10.19     18.66 o 
   2   4  14        0.40        0.00      9.26 o 
  -6   5  14        0.42        0.00      8.00 o 
  -5   5  14        1.70        0.00      7.53 o 
  -4   5  14        1.42        5.90     12.05 o 
  -3   5  14        0.81        0.95     28.71 o 
  -2   5  14        0.23        0.00     13.42 o 
  -1   5  14        1.64       18.58     10.70 o 
   0   5  14        0.01        0.00     23.10 o 
   1   5  14        0.16        0.00      9.79 o 
  -4   6  14        0.21        0.00     18.26 o 
  -3   6  14        0.06        0.24      9.32 o 
  -2   6  14        1.01       22.86     13.89 o 
  -1   6  14        0.25       16.51     10.82 o 
  -3  -9  15        0.12       40.93     25.61 o 
  -2  -9  15        0.03        0.00     20.62 o 
  -1  -9  15        1.51        0.00     19.91 o 
   0  -9  15        3.58        0.00     19.89 o 
   1  -9  15        1.11        0.00     24.16 o 
   2  -9  15        3.50       38.72     19.61 o 
  -4  -8  15        0.90       52.02     24.64 o 
  -3  -8  15        0.21        0.00     20.69 o 
  -2  -8  15        6.74        0.00     17.56 o 
  -1  -8  15        2.41        0.00     19.49 o 
   0  -8  15        2.06        8.17     21.38 o 
   1  -8  15        0.63       36.46     17.70 o 
   2  -8  15        0.25        0.00     10.96 o 
   3  -8  15        0.06        0.00     14.71 o 
  -5  -7  15        0.25       10.63     19.23 o 
  -4  -7  15        0.80        0.00     19.97 o 
  -3  -7  15        0.82        0.00     20.10 o 
  -2  -7  15        0.56        0.00     20.37 o 
  -1  -7  15        0.92        7.58     18.29 o 
   0  -7  15        0.00       24.52     23.16 o 
   1  -7  15        2.13        0.00     10.14 o 
   2  -7  15        0.30        0.00     18.31 o 
   3  -7  15        0.00       25.21     17.22 o 
   4  -7  15        0.86        0.01     15.90 o 
  -6  -6  15        0.77       11.52     15.78 o 
  -5  -6  15        0.07        0.00     11.33 o 
  -4  -6  15        0.39        1.34     12.05 o 
  -3  -6  15        0.01        0.00     17.84 o 
  -2  -6  15        1.74        0.00     18.32 o 
  -1  -6  15        0.86        0.00     17.98 o 
   0  -6  15        0.65        2.74     15.94 o 
   1  -6  15       21.33       20.31     11.99 o 
   2  -6  15        4.31        1.28     12.28 o 
   3  -6  15        6.78        0.00     11.76 o 
   4  -6  15        4.93       22.23     19.79 o 
  -6  -5  15        0.21       30.06     17.14 o 
  -5  -5  15        0.16        0.00     12.88 o 
  -4  -5  15        0.90        0.00     10.46 o 
  -3  -5  15        0.00        0.00     22.34 o 
  -2  -5  15        8.55       13.60     16.73 o 
  -1  -5  15        8.35        0.00     15.55 o 
   0  -5  15       32.94       31.61     21.55 o 
   1  -5  15       19.99       28.75     10.98 o 
   2  -5  15        2.25       10.74     12.26 o 
   3  -5  15        5.40        5.20     15.24 o 
   4  -5  15        4.09        0.01     15.72 o 
  -7  -4  15        0.38        2.23     12.27 o 
  -6  -4  15        0.02        7.97     13.35 o 
  -5  -4  15        3.83        0.00     12.65 o 
  -4  -4  15        1.44        8.35      6.73 o 
  -3  -4  15       34.83       29.39      9.12 o 
  -2  -4  15       24.29        6.76     13.26 o 
  -1  -4  15       25.10       19.56      8.63 o 
   0  -4  15       17.95       36.63      8.74 o 
   1  -4  15        0.22        0.00      8.64 o 
   2  -4  15        6.05        0.00      9.84 o 
   3  -4  15        2.27        0.00     11.33 o 
   4  -4  15        0.00        0.00     16.37 o 
   5  -4  15        0.97        3.94     20.70 o 
  -7  -3  15        1.02        0.00     14.28 o 
  -6  -3  15        5.65        0.00     10.10 o 
  -5  -3  15        0.76        7.75     10.78 o 
  -4  -3  15       17.52       27.93      7.85 o 
  -3  -3  15        0.47        0.00      6.76 o 
  -2  -3  15        3.38        1.79     11.71 o 
  -1  -3  15        5.61        3.17     15.92 o 
   0  -3  15        2.05        9.98      8.36 o 
   1  -3  15        4.77        7.96      7.30 o 
   2  -3  15        1.46       10.09     10.36 o 
   3  -3  15        0.24        0.00     10.30 o 
   4  -3  15        3.24       11.56     10.13 o 
   5  -3  15        0.14        0.00     18.70 o 
  -7  -2  15        2.00        0.00     14.83 o 
  -6  -2  15        0.11        7.99      9.31 o 
  -5  -2  15        3.98        0.00      8.34 o 
  -4  -2  15        0.05        8.49      6.49 o 
  -3  -2  15        4.58       11.59      7.02 o 
  -2  -2  15        6.54        2.64     10.92 o 
  -1  -2  15       14.71       12.72     12.39 o 
   0  -2  15        6.57        0.00      7.03 o 
   1  -2  15       24.74       23.66      9.03 o 
   2  -2  15        0.49        9.55      8.27 o 
   3  -2  15       26.94       29.85     14.99 o 
   4  -2  15        0.61        0.00     11.15 o 
  -7  -1  15        0.99       15.42     24.97 o 
  -6  -1  15        2.56        5.69      7.81 o 
  -5  -1  15        0.35        9.18      7.00 o 
  -4  -1  15        2.25        0.00      6.81 o 
  -3  -1  15        0.05        0.00      7.63 o 
  -2  -1  15       12.66        1.61      9.94 o 
  -1  -1  15        1.76        6.95     14.70 o 
   0  -1  15       46.55       50.28      9.88 o 
   1  -1  15       10.45        9.54      7.17 o 
   2  -1  15       45.66       58.05     13.15 o 
   3  -1  15        0.00        0.44     32.85 o 
   4  -1  15       15.39        9.19     10.87 o 
  -7   0  15        1.92       16.25     11.14 o 
  -6   0  15        0.04        0.00      7.65 o 
  -5   0  15        8.28        8.76      6.64 o 
  -4   0  15        0.74        5.12     11.53 o 
  -3   0  15        4.34       18.36     11.58 o 
  -2   0  15       10.58       16.66     12.24 o 
  -1   0  15       29.66       27.76     14.56 o 
   0   0  15        6.77       12.25      9.53 o 
   1   0  15       16.12        0.00      9.03 o 
   2   0  15        1.84       15.32      9.65 o 
   3   0  15        9.61        0.00      9.98 o 
   4   0  15        1.10        0.00      9.78 o 
  -7   1  15        0.33       13.39     13.14 o 
  -6   1  15        5.04        7.58      9.34 o 
  -5   1  15        0.01        0.00      8.17 o 
  -4   1  15       11.25       14.42      6.55 o 
  -3   1  15        8.01        0.00     10.89 o 
  -2   1  15       32.50       20.43     12.72 o 
  -1   1  15        1.40        0.00     11.51 o 
   0   1  15       13.78       22.50     14.70 o 
   1   1  15        6.87       24.83      9.87 o 
   2   1  15       10.01        3.71      8.07 o 
   3   1  15        0.42        0.00     15.01 o 
  -7   2  15        0.04        0.00     10.93 o 
  -5   2  15        2.03        5.63      6.62 o 
  -4   2  15        0.05        0.00      6.96 o 
  -3   2  15        7.73        0.00     13.59 o 
  -2   2  15       13.59       11.74     12.10 o 
  -1   2  15        8.97       22.10     12.75 o 
   0   2  15        2.95        0.00     14.37 o 
   1   2  15       16.87       19.46      9.13 o 
   2   2  15        0.18        0.00      8.83 o 
   3   2  15        9.27        0.44      8.31 o 
  -6   3  15        1.29        0.53      7.46 o 
  -5   3  15        0.20        8.47     12.86 o 
  -4   3  15        2.46        9.78     11.10 o 
  -3   3  15        0.01        0.00     11.27 o 
  -2   3  15        8.74       42.48     17.67 o 
  -1   3  15        0.94       27.14     16.04 o 
   0   3  15       11.90        0.70     11.92 o 
   1   3  15        1.39        0.00      8.80 o 
   2   3  15        5.84        0.00     14.20 o 
  -5   4  15        1.12       20.00      8.50 o 
  -4   4  15        0.71        4.94     10.57 o 
  -3   4  15        2.57       11.77     14.60 o 
  -2   4  15        0.70       13.88     13.63 o 
  -1   4  15        4.37       37.17     16.65 o 
   0   4  15        1.61        0.00     19.15 o 
   1   4  15        0.28        0.00      9.25 o 
  -4   5  15        1.06        1.86      9.55 o 
  -3   5  15        0.06        0.00     11.14 o 
  -2   5  15        2.49        6.11     12.41 o 
  -1   5  15        0.13        0.00     13.41 o 
  -3  -8  16        1.02       36.05     21.13 o 
  -2  -8  16        4.94        9.57     20.34 o 
  -1  -8  16        1.71       35.76     22.17 o 
   0  -8  16        1.78       66.32     28.69 o 
   1  -8  16        1.95        0.00     21.38 o 
   2  -8  16        0.19        0.46     23.30 o 
  -4  -7  16        0.90        0.00     15.56 o 
  -3  -7  16        4.27       20.38     20.09 o 
  -2  -7  16        0.11        0.00     16.49 o 
  -1  -7  16        1.58       10.57     20.08 o 
   0  -7  16        0.00       14.47     18.32 o 
   1  -7  16        0.00        0.00     18.93 o 
   2  -7  16        0.01        0.12     26.43 o 
   3  -7  16        0.03       21.74     15.70 o 
  -5  -6  16        0.15        0.00     10.56 o 
  -4  -6  16        0.44        0.00     10.13 o 
  -3  -6  16        0.47       18.04     17.67 o 
  -2  -6  16        0.06        0.00     18.44 o 
  -1  -6  16        0.73        0.00     16.59 o 
   0  -6  16        0.02        0.00     20.63 o 
   1  -6  16        1.36        0.00     10.78 o 
   2  -6  16        0.35       16.14     12.87 o 
   3  -6  16        1.83        0.00     25.29 o 
  -6  -5  16        0.85       29.27     16.33 o 
  -5  -5  16        0.33        0.00     13.34 o 
  -4  -5  16        0.04        0.00     12.21 o 
  -3  -5  16        1.00        0.00      8.53 o 
  -2  -5  16        1.09        3.96     15.94 o 
  -1  -5  16        8.16       42.22     20.36 o 
   0  -5  16        5.25        0.00     21.42 o 
   1  -5  16        3.45        2.64     17.51 o 
   2  -5  16        5.05        5.54     19.50 o 
   3  -5  16       16.56        0.00     11.94 o 
   4  -5  16        1.02       12.14     20.29 o 
  -6  -4  16        1.40        9.58     12.52 o 
  -5  -4  16        0.07       17.58     13.23 o 
  -4  -4  16        4.58       15.19      8.20 o 
  -3  -4  16        3.86        8.39      7.03 o 
  -2  -4  16        3.86        6.51     18.94 o 
  -1  -4  16        2.68       17.87     14.25 o 
   0  -4  16        9.48       25.45     11.15 o 
   1  -4  16        0.94        5.41      8.70 o 
   2  -4  16       19.72        5.20     10.83 o 
   3  -4  16        0.56        0.00     13.55 o 
   4  -4  16        1.21        0.00     16.79 o 
  -6  -3  16        0.07        0.00     10.83 o 
  -5  -3  16        9.60       13.02      7.95 o 
  -4  -3  16        0.25        0.00      7.11 o 
  -3  -3  16       11.89        0.00     11.71 o 
  -2  -3  16        0.50        0.00     13.04 o 
  -1  -3  16       19.02       10.07      9.69 o 
   0  -3  16        1.06        0.00      7.54 o 
   1  -3  16        6.06        0.00      7.80 o 
   2  -3  16        1.70        0.00     14.34 o 
   3  -3  16        1.12        0.00      8.53 o 
   4  -3  16        0.04        5.34      9.99 o 
  -6  -2  16        1.73        8.82     11.08 o 
  -5  -2  16        0.26        4.22      6.90 o 
  -4  -2  16        4.49        0.00      8.56 o 
  -3  -2  16        4.23       21.55     12.64 o 
  -2  -2  16       12.74        7.65     11.82 o 
  -1  -2  16        7.46        9.24      9.30 o 
   0  -2  16       14.74        9.69      9.28 o 
   1  -2  16        1.61        6.48      8.92 o 
   2  -2  16       15.32        9.52     12.47 o 
   3  -2  16        0.03        0.65     41.86 o 
   4  -2  16        6.01       10.15     31.79 o 
  -6  -1  16        0.24       10.69      8.14 o 
  -5  -1  16        1.00        0.00      7.47 o 
  -4  -1  16        1.32        0.00      7.85 o 
  -3  -1  16        2.22       19.60     14.31 o 
  -2  -1  16        0.26        0.00     10.97 o 
  -1  -1  16       16.63       12.14     10.32 o 
   0  -1  16        0.00        5.15      7.05 o 
   1  -1  16       34.63       30.99      9.15 o 
   2  -1  16        0.98        0.00     15.04 o 
   3  -1  16       18.70       12.65      9.55 o 
  -6   0  16        0.49        0.00      7.46 o 
  -5   0  16        0.03        8.09      6.89 o 
  -4   0  16       10.35       29.43     13.83 o 
  -3   0  16        2.19        2.58     13.07 o 
  -2   0  16       37.57       57.39     19.14 o 
  -1   0  16        3.09       17.05     10.50 o 
   0   0  16       21.88       17.77     13.01 o 
   1   0  16        0.25        0.00     11.50 o 
   2   0  16       15.07       17.80      8.52 o 
   3   0  16        0.01        5.83      7.69 o 
  -6   1  16        0.07        0.00     12.32 o 
  -5   1  16        1.95        3.70      9.94 o 
  -4   1  16        0.01        0.00     32.81 o 
  -3   1  16       22.63       16.73     13.91 o 
  -2   1  16        9.77       13.66     13.41 o 
  -1   1  16        6.88       10.97      9.05 o 
   0   1  16        1.33        0.83     12.56 o 
   1   1  16        4.16       14.99     14.07 o 
   2   1  16        0.02        0.00     10.24 o 
  -6   2  16        2.55        0.00      8.32 o 
  -5   2  16        1.35        9.31      6.98 o 
  -4   2  16        3.34        7.75     10.89 o 
  -3   2  16        1.35        0.00     14.33 o 
  -2   2  16        5.89       22.39     13.84 o 
  -1   2  16        0.07        1.04     10.73 o 
   0   2  16        6.69        2.38     12.01 o 
   1   2  16        0.02       27.41     15.95 o 
   2   2  16        3.10        0.00      8.97 o 
  -5   3  16        0.04       18.81     21.64 o 
  -4   3  16        0.06        0.00     35.19 o 
  -3   3  16        0.58        0.00     12.98 o 
  -2   3  16        0.84        0.00     12.61 o 
  -1   3  16        1.55        0.00     14.35 o 
   0   3  16        0.07       16.14     12.94 o 
   1   3  16        2.20        0.00     11.38 o 
  -3   4  16        0.33        0.00     10.02 o 
  -2   4  16        1.48       33.31     18.29 o 
  -1   4  16        0.93        2.71     13.98 o 
  -3  -7  17        0.33        9.08     18.62 o 
  -2  -7  17        0.28        0.00     26.40 o 
  -1  -7  17        1.02        0.33     18.99 o 
   0  -7  17        0.02        0.00     21.05 o 
   1  -7  17        0.01        0.00     27.00 o 
  -4  -6  17        0.00        2.41     11.30 o 
  -3  -6  17        0.09       15.35     20.77 o 
  -2  -6  17        0.07        9.49     18.48 o 
  -1  -6  17        0.00        0.00     20.11 o 
   0  -6  17        0.70       36.97     23.31 o 
   1  -6  17        0.28       44.13     26.34 o 
   2  -6  17        0.27        6.06     17.66 o 
  -5  -5  17        0.14        0.00     15.95 o 
  -4  -5  17        0.00       29.89     25.98 o 
  -3  -5  17        0.14        0.00     23.44 o 
  -2  -5  17        0.29        0.00     21.15 o 
  -1  -5  17        0.00        0.00     24.11 o 
   0  -5  17        4.68       26.60     20.39 o 
   1  -5  17        0.05        0.00     21.04 o 
   2  -5  17       23.70       13.89     24.66 o 
  -5  -4  17        0.52       12.28     12.41 o 
  -4  -4  17        0.10       23.12     14.70 o 
  -3  -4  17        4.32       15.83     11.06 o 
  -2  -4  17        0.14        0.00     11.70 o 
  -1  -4  17       13.10       13.72     18.44 o 
   0  -4  17        2.91       39.34     17.28 o 
   1  -4  17       15.04        3.44      9.05 o 
   2  -4  17        0.24        0.32      8.64 o 
   3  -4  17        0.32        0.00     11.97 o 
  -5  -3  17        0.20        1.36     13.81 o 
  -4  -3  17        4.03        2.33     10.07 o 
  -3  -3  17        0.01        0.00     11.98 o 
  -2  -3  17       19.72        0.00     11.08 o 
  -1  -3  17        0.35       11.97     24.63 o 
   0  -3  17        4.72       13.89     11.96 o 
   1  -3  17        0.00        3.20     14.26 o 
   2  -3  17        0.08        0.00      9.48 o 
   3  -3  17        0.12        0.00      9.88 o 
  -6  -2  17        1.02        0.00     11.02 o 
  -5  -2  17        1.46        0.00     13.68 o 
  -4  -2  17        0.01       14.42     10.45 o 
  -3  -2  17        4.49        0.00     10.64 o 
  -2  -2  17        1.70        9.54     14.17 o 
  -1  -2  17        2.40        0.00     10.92 o 
   0  -2  17        3.32        5.29      9.56 o 
   1  -2  17        4.11        4.98      9.01 o 
   2  -2  17        0.75        0.00      9.13 o 
  -6  -1  17        0.17        0.00      7.83 o 
  -5  -1  17        0.01        0.00     10.45 o 
  -4  -1  17        1.43        8.81     10.69 o 
  -3  -1  17        0.02        0.00     13.32 o 
  -2  -1  17        6.54       12.37     14.28 o 
  -1  -1  17        0.02        0.06     10.78 o 
   0  -1  17       10.87        8.54     10.52 o 
   1  -1  17        0.05        0.00      9.82 o 
   2  -1  17       11.38       12.35      9.44 o 
  -5   0  17        1.43       21.02     11.66 o 
  -4   0  17        0.02        1.74     14.83 o 
  -3   0  17        5.47       39.65     16.35 o 
  -2   0  17        0.05        0.00     13.24 o 
  -1   0  17        5.12       19.76     14.55 o 
   0   0  17        0.44        0.00     15.72 o 
   1   0  17        6.21        8.73     13.69 o 
   2   0  17        1.36       12.71     12.57 o 
  -5   1  17        0.18        0.00     21.30 o 
  -4   1  17        3.92        0.00     13.88 o 
  -3   1  17        0.09        8.51     12.24 o 
  -2   1  17        1.49        0.00     13.20 o 
  -1   1  17        1.72       14.15     11.02 o 
   0   1  17        4.60        4.43     12.14 o 
   1   1  17        0.20        0.00     12.20 o 
  -4   2  17        0.01        0.00     13.71 o 
  -3   2  17        0.42       21.64     17.02 o 
  -2   2  17        2.28        0.00     16.88 o 
  -1   2  17        1.49       28.42     16.17 o 
   0   2  17        0.80        8.42     13.09 o 
  -2  -6  18        0.48        0.00     17.41 o 
  -1  -6  18        0.64       18.17     17.69 o 
   0  -6  18        0.43        0.00     21.11 o 
  -3  -5  18        0.19        0.00     19.18 o 
  -2  -5  18        0.32        0.00     24.54 o 
  -1  -5  18        1.02        0.00     18.79 o 
   0  -5  18        0.12        0.00     18.03 o 
   1  -5  18        2.77       46.04     24.39 o 
  -4  -4  18        0.89       14.00     12.42 o 
  -3  -4  18        0.06        0.00     11.53 o 
  -2  -4  18        4.46        0.00     11.25 o 
   0  -4  18        4.34        0.00     17.26 o 
   1  -4  18        2.80       14.41     11.01 o 
  -4  -3  18        0.04        5.53     21.75 o 
  -3  -3  18        4.06        0.00     33.70 o 
  -2  -3  18        1.05        9.70     19.77 o 
  -1  -3  18        0.79        8.00     14.25 o 
   0  -3  18        0.00        0.00     11.80 o 
   1  -3  18        0.46        0.00     13.66 o 
  -4  -2  18        2.77        0.00     10.18 o 
  -3  -2  18        0.01        0.00     12.20 o 
  -2  -2  18        1.68        0.00     23.17 o 
  -1  -2  18        0.67       20.90     11.29 o 
   0  -2  18        3.24       31.04     22.30 o 
   1  -2  18        0.59        0.00      9.13 o 
  -4  -1  18        0.15        1.50     22.82 o 
  -3  -1  18        1.07        0.00     15.17 o 
  -2  -1  18        0.38        0.00     16.34 o 
  -1  -1  18        2.68        0.00     11.07 o 
   0  -1  18        0.21        0.00     14.61 o 
  -4   0  18        1.11        0.00     10.09 o 
  -3   0  18        0.00        0.00     13.01 o 
  -2   0  18        0.73        0.00     14.27 o 
  -1   0  18        0.57       31.98     16.49 o 
   0   0  18        4.98        0.00     20.83 o 
  -2   1  18        1.46       12.92     14.91 o 
                                                 
