# Supplementary material for: 6-Eth­oxy­carbonyl-5,7-dihy­droxy-2,3-dihydro-1H-pyrido[3,2,1-ij]quinolinium tribromide
Source: Acta Crystallogr Sect E Struct Rep Online. 2012 Dec 15;69(Pt 1):o82. doi: 10.1107/S1600536812049276 (PMC3588293; doi:10.1107/S1600536812049276)
Supplement: Supplementary file 3 [file e-69-00o82-Isup3.cml]

<?xml version="1.0" encoding="UTF-8"?>
<cml convention="cmlDict:cmllite" xmlns="http://www.xml-cml.org/schema" xmlns:cmlDict="http://www.xml-cml.org/dictionary/cml/" xmlns:nameDict="http://www.xml-cml.org/dictionary/cml/name/">
  <molecule id="m1">
    <name dictRef="nameDict:unknown">6-Ethoxycarbonyl-5,7-dihydroxy-2,3-dihydro-1H-pyrido[3,2,1-ij]quinolinium tribromide</name>
    <atomArray>
      <atom id="a1" elementType="C">
        <label value="1" dictRef="cmlDict:locant"/>
      </atom>
      <atom id="a2" elementType="C">
        <label value="2" dictRef="cmlDict:locant"/>
      </atom>
      <atom id="a25" elementType="O" hydrogenCount="0">
        <label value="O" dictRef="cmlDict:locant"/>
      </atom>
      <atom id="a83" elementType="H"/>
      <atom id="a84" elementType="H"/>
      <atom id="a85" elementType="H"/>
      <atom id="a86" elementType="H"/>
      <atom id="a87" elementType="H"/>
      <atom id="a3" elementType="C" hydrogenCount="0">
        <label value="C" dictRef="cmlDict:locant"/>
      </atom>
      <atom id="a6" elementType="O" hydrogenCount="0">
        <label value="O" dictRef="cmlDict:locant"/>
      </atom>
      <atom id="a7" elementType="O">
        <label value="O" dictRef="cmlDict:locant"/>
      </atom>
      <atom id="a88" elementType="H"/>
      <atom id="a26" elementType="C">
        <label value="1" dictRef="cmlDict:locant"/>
      </atom>
      <atom id="a27" elementType="C">
        <label value="2" dictRef="cmlDict:locant"/>
      </atom>
      <atom id="a28" elementType="C">
        <label value="3" dictRef="cmlDict:locant"/>
      </atom>
      <atom id="a29" elementType="N" formalCharge="1" hydrogenCount="0">
        <label value="4" dictRef="cmlDict:locant"/>
        <label value="N" dictRef="cmlDict:locant"/>
      </atom>
      <atom id="a30" elementType="C" hydrogenCount="0">
        <label value="5" dictRef="cmlDict:locant"/>
      </atom>
      <atom id="a31" elementType="C" hydrogenCount="0">
        <label value="6" dictRef="cmlDict:locant"/>
      </atom>
      <atom id="a32" elementType="C" hydrogenCount="0">
        <label value="7" dictRef="cmlDict:locant"/>
      </atom>
      <atom id="a33" elementType="C" hydrogenCount="0">
        <label value="7a" dictRef="cmlDict:locant"/>
      </atom>
      <atom id="a34" elementType="C">
        <label value="8" dictRef="cmlDict:locant"/>
      </atom>
      <atom id="a35" elementType="C">
        <label value="9" dictRef="cmlDict:locant"/>
      </atom>
      <atom id="a36" elementType="C">
        <label value="10" dictRef="cmlDict:locant"/>
      </atom>
      <atom id="a37" elementType="C" hydrogenCount="0">
        <label value="10a" dictRef="cmlDict:locant"/>
      </atom>
      <atom id="a38" elementType="C" hydrogenCount="0">
        <label value="10b" dictRef="cmlDict:locant"/>
      </atom>
      <atom id="a89" elementType="H"/>
      <atom id="a90" elementType="H"/>
      <atom id="a91" elementType="H"/>
      <atom id="a92" elementType="H"/>
      <atom id="a93" elementType="H"/>
      <atom id="a94" elementType="H"/>
      <atom id="a95" elementType="H"/>
      <atom id="a96" elementType="H"/>
      <atom id="a97" elementType="H"/>
      <atom id="a39" elementType="Br" formalCharge="-1" hydrogenCount="0">
        <label value="Br" dictRef="cmlDict:locant"/>
      </atom>
      <atom id="a40" elementType="Br" formalCharge="-1" hydrogenCount="0">
        <label value="Br" dictRef="cmlDict:locant"/>
      </atom>
      <atom id="a41" elementType="Br" formalCharge="-1" hydrogenCount="0">
        <label value="Br" dictRef="cmlDict:locant"/>
      </atom>
      <atom id="a42" elementType="O">
        <label value="O'" dictRef="cmlDict:locant"/>
      </atom>
      <atom id="a98" elementType="H"/>
      <atom id="a43" elementType="C">
        <label value="1" dictRef="cmlDict:locant"/>
      </atom>
      <atom id="a44" elementType="C">
        <label value="2" dictRef="cmlDict:locant"/>
      </atom>
      <atom id="a45" elementType="O" hydrogenCount="0">
        <label value="O" dictRef="cmlDict:locant"/>
      </atom>
      <atom id="a99" elementType="H"/>
      <atom id="a100" elementType="H"/>
      <atom id="a101" elementType="H"/>
      <atom id="a102" elementType="H"/>
      <atom id="a103" elementType="H"/>
      <atom id="a46" elementType="C" hydrogenCount="0">
        <label value="C" dictRef="cmlDict:locant"/>
      </atom>
      <atom id="a47" elementType="O" hydrogenCount="0">
        <label value="O" dictRef="cmlDict:locant"/>
      </atom>
      <atom id="a48" elementType="O">
        <label value="O" dictRef="cmlDict:locant"/>
      </atom>
      <atom id="a104" elementType="H"/>
      <atom id="a49" elementType="O">
        <label value="O'" dictRef="cmlDict:locant"/>
      </atom>
      <atom id="a105" elementType="H"/>
      <atom id="a50" elementType="C">
        <label value="1" dictRef="cmlDict:locant"/>
      </atom>
      <atom id="a51" elementType="C">
        <label value="2" dictRef="cmlDict:locant"/>
      </atom>
      <atom id="a52" elementType="C">
        <label value="3" dictRef="cmlDict:locant"/>
      </atom>
      <atom id="a53" elementType="N" formalCharge="1" hydrogenCount="0">
        <label value="4" dictRef="cmlDict:locant"/>
        <label value="N" dictRef="cmlDict:locant"/>
      </atom>
      <atom id="a54" elementType="C" hydrogenCount="0">
        <label value="5" dictRef="cmlDict:locant"/>
      </atom>
      <atom id="a55" elementType="C" hydrogenCount="0">
        <label value="6" dictRef="cmlDict:locant"/>
      </atom>
      <atom id="a56" elementType="C" hydrogenCount="0">
        <label value="7" dictRef="cmlDict:locant"/>
      </atom>
      <atom id="a57" elementType="C" hydrogenCount="0">
        <label value="7a" dictRef="cmlDict:locant"/>
      </atom>
      <atom id="a58" elementType="C">
        <label value="8" dictRef="cmlDict:locant"/>
      </atom>
      <atom id="a59" elementType="C">
        <label value="9" dictRef="cmlDict:locant"/>
      </atom>
      <atom id="a60" elementType="C">
        <label value="10" dictRef="cmlDict:locant"/>
      </atom>
      <atom id="a61" elementType="C" hydrogenCount="0">
        <label value="10a" dictRef="cmlDict:locant"/>
      </atom>
      <atom id="a62" elementType="C" hydrogenCount="0">
        <label value="10b" dictRef="cmlDict:locant"/>
      </atom>
      <atom id="a106" elementType="H"/>
      <atom id="a107" elementType="H"/>
      <atom id="a108" elementType="H"/>
      <atom id="a109" elementType="H"/>
      <atom id="a110" elementType="H"/>
      <atom id="a111" elementType="H"/>
      <atom id="a112" elementType="H"/>
      <atom id="a113" elementType="H"/>
      <atom id="a114" elementType="H"/>
      <atom id="a63" elementType="C">
        <label value="1" dictRef="cmlDict:locant"/>
      </atom>
      <atom id="a64" elementType="C">
        <label value="2" dictRef="cmlDict:locant"/>
      </atom>
      <atom id="a65" elementType="O" hydrogenCount="0">
        <label value="O" dictRef="cmlDict:locant"/>
      </atom>
      <atom id="a115" elementType="H"/>
      <atom id="a116" elementType="H"/>
      <atom id="a117" elementType="H"/>
      <atom id="a118" elementType="H"/>
      <atom id="a119" elementType="H"/>
      <atom id="a66" elementType="C" hydrogenCount="0">
        <label value="C" dictRef="cmlDict:locant"/>
      </atom>
      <atom id="a67" elementType="O" hydrogenCount="0">
        <label value="O" dictRef="cmlDict:locant"/>
      </atom>
      <atom id="a68" elementType="O">
        <label value="O" dictRef="cmlDict:locant"/>
      </atom>
      <atom id="a120" elementType="H"/>
      <atom id="a69" elementType="O">
        <label value="O'" dictRef="cmlDict:locant"/>
      </atom>
      <atom id="a121" elementType="H"/>
      <atom id="a70" elementType="C">
        <label value="1" dictRef="cmlDict:locant"/>
      </atom>
      <atom id="a71" elementType="C">
        <label value="2" dictRef="cmlDict:locant"/>
      </atom>
      <atom id="a72" elementType="C">
        <label value="3" dictRef="cmlDict:locant"/>
      </atom>
      <atom id="a73" elementType="N" formalCharge="1" hydrogenCount="0">
        <label value="4" dictRef="cmlDict:locant"/>
        <label value="N" dictRef="cmlDict:locant"/>
      </atom>
      <atom id="a74" elementType="C" hydrogenCount="0">
        <label value="5" dictRef="cmlDict:locant"/>
      </atom>
      <atom id="a75" elementType="C" hydrogenCount="0">
        <label value="6" dictRef="cmlDict:locant"/>
      </atom>
      <atom id="a76" elementType="C" hydrogenCount="0">
        <label value="7" dictRef="cmlDict:locant"/>
      </atom>
      <atom id="a77" elementType="C" hydrogenCount="0">
        <label value="7a" dictRef="cmlDict:locant"/>
      </atom>
      <atom id="a78" elementType="C">
        <label value="8" dictRef="cmlDict:locant"/>
      </atom>
      <atom id="a79" elementType="C">
        <label value="9" dictRef="cmlDict:locant"/>
      </atom>
      <atom id="a80" elementType="C">
        <label value="10" dictRef="cmlDict:locant"/>
      </atom>
      <atom id="a81" elementType="C" hydrogenCount="0">
        <label value="10a" dictRef="cmlDict:locant"/>
      </atom>
      <atom id="a82" elementType="C" hydrogenCount="0">
        <label value="10b" dictRef="cmlDict:locant"/>
      </atom>
      <atom id="a122" elementType="H"/>
      <atom id="a123" elementType="H"/>
      <atom id="a124" elementType="H"/>
      <atom id="a125" elementType="H"/>
      <atom id="a126" elementType="H"/>
      <atom id="a127" elementType="H"/>
      <atom id="a128" elementType="H"/>
      <atom id="a129" elementType="H"/>
      <atom id="a130" elementType="H"/>
    </atomArray>
    <bondArray>
      <bond id="a1_a2" atomRefs2="a1 a2" order="S"/>
      <bond id="a1_a25" atomRefs2="a1 a25" order="S"/>
      <bond id="a1_a83" atomRefs2="a1 a83" order="S"/>
      <bond id="a1_a84" atomRefs2="a1 a84" order="S"/>
      <bond id="a2_a85" atomRefs2="a2 a85" order="S"/>
      <bond id="a2_a86" atomRefs2="a2 a86" order="S"/>
      <bond id="a2_a87" atomRefs2="a2 a87" order="S"/>
      <bond id="a3_a6" atomRefs2="a3 a6" order="D"/>
      <bond id="a25_a3" atomRefs2="a25 a3" order="S"/>
      <bond id="a7_a88" atomRefs2="a7 a88" order="S"/>
      <bond id="a29_a28" atomRefs2="a29 a28" order="S"/>
      <bond id="a28_a27" atomRefs2="a28 a27" order="S"/>
      <bond id="a27_a26" atomRefs2="a27 a26" order="S"/>
      <bond id="a26_a37" atomRefs2="a26 a37" order="S"/>
      <bond id="a37_a36" atomRefs2="a37 a36" order="D"/>
      <bond id="a36_a35" atomRefs2="a36 a35" order="S"/>
      <bond id="a35_a34" atomRefs2="a35 a34" order="D"/>
      <bond id="a34_a33" atomRefs2="a34 a33" order="S"/>
      <bond id="a33_a38" atomRefs2="a33 a38" order="S"/>
      <bond id="a38_a29" atomRefs2="a38 a29" order="D"/>
      <bond id="a38_a37" atomRefs2="a38 a37" order="S"/>
      <bond id="a32_a31" atomRefs2="a32 a31" order="S"/>
      <bond id="a31_a30" atomRefs2="a31 a30" order="D"/>
      <bond id="a30_a29" atomRefs2="a30 a29" order="S"/>
      <bond id="a33_a32" atomRefs2="a33 a32" order="D"/>
      <bond id="a26_a89" atomRefs2="a26 a89" order="S"/>
      <bond id="a26_a90" atomRefs2="a26 a90" order="S"/>
      <bond id="a27_a91" atomRefs2="a27 a91" order="S"/>
      <bond id="a27_a92" atomRefs2="a27 a92" order="S"/>
      <bond id="a28_a93" atomRefs2="a28 a93" order="S"/>
      <bond id="a28_a94" atomRefs2="a28 a94" order="S"/>
      <bond id="a34_a95" atomRefs2="a34 a95" order="S"/>
      <bond id="a35_a96" atomRefs2="a35 a96" order="S"/>
      <bond id="a36_a97" atomRefs2="a36 a97" order="S"/>
      <bond id="a7_a30" atomRefs2="a7 a30" order="S"/>
      <bond id="a3_a31" atomRefs2="a3 a31" order="S"/>
      <bond id="a42_a98" atomRefs2="a42 a98" order="S"/>
      <bond id="a42_a32" atomRefs2="a42 a32" order="S"/>
      <bond id="a43_a44" atomRefs2="a43 a44" order="S"/>
      <bond id="a43_a45" atomRefs2="a43 a45" order="S"/>
      <bond id="a43_a99" atomRefs2="a43 a99" order="S"/>
      <bond id="a43_a100" atomRefs2="a43 a100" order="S"/>
      <bond id="a44_a101" atomRefs2="a44 a101" order="S"/>
      <bond id="a44_a102" atomRefs2="a44 a102" order="S"/>
      <bond id="a44_a103" atomRefs2="a44 a103" order="S"/>
      <bond id="a46_a47" atomRefs2="a46 a47" order="D"/>
      <bond id="a45_a46" atomRefs2="a45 a46" order="S"/>
      <bond id="a48_a104" atomRefs2="a48 a104" order="S"/>
      <bond id="a49_a105" atomRefs2="a49 a105" order="S"/>
      <bond id="a53_a52" atomRefs2="a53 a52" order="S"/>
      <bond id="a52_a51" atomRefs2="a52 a51" order="S"/>
      <bond id="a51_a50" atomRefs2="a51 a50" order="S"/>
      <bond id="a50_a61" atomRefs2="a50 a61" order="S"/>
      <bond id="a61_a60" atomRefs2="a61 a60" order="D"/>
      <bond id="a60_a59" atomRefs2="a60 a59" order="S"/>
      <bond id="a59_a58" atomRefs2="a59 a58" order="D"/>
      <bond id="a58_a57" atomRefs2="a58 a57" order="S"/>
      <bond id="a57_a62" atomRefs2="a57 a62" order="S"/>
      <bond id="a62_a53" atomRefs2="a62 a53" order="D"/>
      <bond id="a62_a61" atomRefs2="a62 a61" order="S"/>
      <bond id="a56_a55" atomRefs2="a56 a55" order="S"/>
      <bond id="a55_a54" atomRefs2="a55 a54" order="D"/>
      <bond id="a54_a53" atomRefs2="a54 a53" order="S"/>
      <bond id="a57_a56" atomRefs2="a57 a56" order="D"/>
      <bond id="a50_a106" atomRefs2="a50 a106" order="S"/>
      <bond id="a50_a107" atomRefs2="a50 a107" order="S"/>
      <bond id="a51_a108" atomRefs2="a51 a108" order="S"/>
      <bond id="a51_a109" atomRefs2="a51 a109" order="S"/>
      <bond id="a52_a110" atomRefs2="a52 a110" order="S"/>
      <bond id="a52_a111" atomRefs2="a52 a111" order="S"/>
      <bond id="a58_a112" atomRefs2="a58 a112" order="S"/>
      <bond id="a59_a113" atomRefs2="a59 a113" order="S"/>
      <bond id="a60_a114" atomRefs2="a60 a114" order="S"/>
      <bond id="a49_a56" atomRefs2="a49 a56" order="S"/>
      <bond id="a46_a55" atomRefs2="a46 a55" order="S"/>
      <bond id="a48_a54" atomRefs2="a48 a54" order="S"/>
      <bond id="a63_a64" atomRefs2="a63 a64" order="S"/>
      <bond id="a63_a65" atomRefs2="a63 a65" order="S"/>
      <bond id="a63_a115" atomRefs2="a63 a115" order="S"/>
      <bond id="a63_a116" atomRefs2="a63 a116" order="S"/>
      <bond id="a64_a117" atomRefs2="a64 a117" order="S"/>
      <bond id="a64_a118" atomRefs2="a64 a118" order="S"/>
      <bond id="a64_a119" atomRefs2="a64 a119" order="S"/>
      <bond id="a66_a67" atomRefs2="a66 a67" order="D"/>
      <bond id="a65_a66" atomRefs2="a65 a66" order="S"/>
      <bond id="a68_a120" atomRefs2="a68 a120" order="S"/>
      <bond id="a69_a121" atomRefs2="a69 a121" order="S"/>
      <bond id="a73_a72" atomRefs2="a73 a72" order="S"/>
      <bond id="a72_a71" atomRefs2="a72 a71" order="S"/>
      <bond id="a71_a70" atomRefs2="a71 a70" order="S"/>
      <bond id="a70_a81" atomRefs2="a70 a81" order="S"/>
      <bond id="a81_a80" atomRefs2="a81 a80" order="D"/>
      <bond id="a80_a79" atomRefs2="a80 a79" order="S"/>
      <bond id="a79_a78" atomRefs2="a79 a78" order="D"/>
      <bond id="a78_a77" atomRefs2="a78 a77" order="S"/>
      <bond id="a77_a82" atomRefs2="a77 a82" order="S"/>
      <bond id="a82_a73" atomRefs2="a82 a73" order="D"/>
      <bond id="a82_a81" atomRefs2="a82 a81" order="S"/>
      <bond id="a76_a75" atomRefs2="a76 a75" order="S"/>
      <bond id="a75_a74" atomRefs2="a75 a74" order="D"/>
      <bond id="a74_a73" atomRefs2="a74 a73" order="S"/>
      <bond id="a77_a76" atomRefs2="a77 a76" order="D"/>
      <bond id="a70_a122" atomRefs2="a70 a122" order="S"/>
      <bond id="a70_a123" atomRefs2="a70 a123" order="S"/>
      <bond id="a71_a124" atomRefs2="a71 a124" order="S"/>
      <bond id="a71_a125" atomRefs2="a71 a125" order="S"/>
      <bond id="a72_a126" atomRefs2="a72 a126" order="S"/>
      <bond id="a72_a127" atomRefs2="a72 a127" order="S"/>
      <bond id="a78_a128" atomRefs2="a78 a128" order="S"/>
      <bond id="a79_a129" atomRefs2="a79 a129" order="S"/>
      <bond id="a80_a130" atomRefs2="a80 a130" order="S"/>
      <bond id="a69_a76" atomRefs2="a69 a76" order="S"/>
      <bond id="a66_a75" atomRefs2="a66 a75" order="S"/>
      <bond id="a68_a74" atomRefs2="a68 a74" order="S"/>
    </bondArray>
  </molecule>
</cml>
